# Supplementary material for: (E)-1-(4-Bromo­phen­yl)-3-(2-fur­yl)prop-2-en-1-one
Source: Acta Crystallogr Sect E Struct Rep Online. 2009 Apr 22;65(Pt 5):o1087. doi: 10.1107/S1600536809014299 (PMC2977766; doi:10.1107/S1600536809014299)
Supplement: Supplementary file 2 [file e-65-o1087-Isup2.hkl]

# 
# h,k,l, Fc-squared, Fo-squared, sigma(Fo-squared) and status flag 
# 
data_I
_shelx_title ' 090327b in P2(1)/c' 
_shelx_refln_list_code          4 
_shelx_F_calc_maximum      326.42 
_exptl_crystal_F_000       552.00 
_reflns_d_resolution_high  0.8404 
 
loop_ 
 _symmetry_equiv_pos_as_xyz 
 'x, y, z' 
 '-x, y+1/2, -z+1/2' 
 '-x, -y, -z' 
 'x, -y-1/2, z-1/2' 
 
_cell_length_a    14.1722 
_cell_length_b    14.0635 
_cell_length_c     5.8002 
_cell_angle_alpha  90.000 
_cell_angle_beta   98.353 
_cell_angle_gamma  90.000 
 
_shelx_F_squared_multiplier     1.000 
 
loop_ 
 _refln_index_h 
 _refln_index_k 
 _refln_index_l 
 _refln_F_squared_calc 
 _refln_F_squared_meas 
 _refln_F_squared_sigma 
 _refln_observed_status 
   2   0   0      144.35      143.34      3.19 o 
   3   0   0     1084.41     1374.48     19.44 o 
   4   0   0      639.25      922.57     14.15 o 
   5   0   0     8029.94     8120.17    106.87 o 
   6   0   0     8894.31     8480.90    111.95 o 
   7   0   0     7011.37     6987.75     93.33 o 
   8   0   0      219.02      231.46      8.94 o 
   9   0   0      313.04      322.85     17.06 o 
  10   0   0      142.85      145.05      8.28 o 
  11   0   0      531.71      517.31     14.09 o 
  12   0   0     3283.81     3250.93     48.30 o 
  13   0   0      900.71      865.62     19.80 o 
  14   0   0      283.14      229.66     29.38 o 
  15   0   0       21.98       50.53     11.02 o 
  16   0   0       66.02       54.81     17.58 o 
   1   1   0      621.11      606.83      9.41 o 
   2   1   0      772.99      777.99      7.63 o 
   3   1   0     3926.27     3678.50     33.76 o 
   4   1   0     7088.32     7295.12     59.91 o 
   5   1   0      842.79      930.80      9.13 o 
   6   1   0     2588.39     2637.57     22.95 o 
   7   1   0      726.83      914.13      9.62 o 
   8   1   0     1743.88     1826.53     21.21 o 
   9   1   0     3022.83     2873.48     29.60 o 
  10   1   0      872.66      830.54     15.46 o 
  11   1   0      129.50      119.20      6.18 o 
  12   1   0       65.58       76.42      6.35 o 
  13   1   0       35.03       57.95      6.77 o 
  14   1   0      158.15      185.20      8.55 o 
  15   1   0      216.77      222.34     11.02 o 
  16   1   0      269.61      273.08     24.14 o 
   0   2   0       71.34      265.04      8.09 o 
   1   2   0        0.53        3.52      0.81 o 
   2   2   0      102.25      104.76      2.23 o 
   3   2   0       29.54       32.70      1.85 o 
   4   2   0      168.67      156.79      3.16 o 
   5   2   0       58.38       52.02      2.56 o 
   6   2   0        2.58        7.97      2.38 o 
   7   2   0        5.53        7.31      3.40 o 
   8   2   0        0.00       -0.94      2.96 o 
   9   2   0       19.48       29.80      4.34 o 
  10   2   0       40.17       45.01      5.01 o 
  11   2   0       34.43       22.14      5.30 o 
  12   2   0        4.99       14.90      7.36 o 
  13   2   0        0.69       -4.51      5.95 o 
  14   2   0        2.54       -0.63      8.09 o 
  15   2   0        2.51        3.16     10.00 o 
  16   2   0        4.77        8.44      9.46 o 
   1   3   0      856.55      889.21      9.87 o 
   2   3   0      930.82      861.44      8.21 o 
   3   3   0     3193.84     3072.31     29.85 o 
   4   3   0     4723.81     4861.45     38.09 o 
   5   3   0     1562.20     1600.23     16.22 o 
   6   3   0     1476.23     1415.18     13.52 o 
   7   3   0     1698.10     1935.36     17.93 o 
   8   3   0      837.50      822.40      9.63 o 
   9   3   0     2354.59     2274.28     21.16 o 
  10   3   0     1369.27     1288.25     22.69 o 
  11   3   0       61.27       55.38      5.78 o 
  12   3   0        5.29       16.72      7.14 o 
  13   3   0       44.82       51.46     12.35 o 
  14   3   0      176.75      194.57     10.35 o 
  15   3   0      231.74      219.47     13.73 o 
  16   3   0      256.08      237.53     13.19 o 
   0   4   0   106548.04    87955.27   2722.99 o 
   1   4   0      889.14      877.79     15.70 o 
   2   4   0      431.61      406.90      5.07 o 
   3   4   0      538.91      672.64      7.27 o 
   4   4   0      329.07      402.31      4.61 o 
   5   4   0     4520.75     4402.11     37.22 o 
   6   4   0     5503.19     5182.99     43.71 o 
   7   4   0     4734.57     4644.20     39.67 o 
   8   4   0      271.37      277.59      6.65 o 
   9   4   0      141.93      159.48      5.42 o 
  10   4   0      198.19      191.96      7.34 o 
  11   4   0      289.58      288.25     10.71 o 
  12   4   0     2081.15     2094.10     33.56 o 
  13   4   0      536.36      513.90     20.50 o 
  14   4   0      188.68      190.55     10.31 o 
  15   4   0       23.57       26.58      9.68 o 
  16   4   0       40.02       36.01     12.95 o 
   1   5   0       21.80       28.13      2.47 o 
   2   5   0     1580.39     1493.74     13.86 o 
   3   5   0     1952.11     1697.49     15.58 o 
   4   5   0     2333.95     2312.26     20.61 o 
   5   5   0       71.52       84.90      2.98 o 
   6   5   0     1058.65     1054.13     11.55 o 
   7   5   0       18.26       32.98      3.22 o 
   8   5   0      984.51      970.81     11.05 o 
   9   5   0     1384.70     1390.26     22.95 o 
  10   5   0      164.54      166.54      7.91 o 
  11   5   0      148.35      132.51      8.61 o 
  12   5   0      161.52      151.15      9.39 o 
  13   5   0        3.40       18.74      8.49 o 
  14   5   0       63.45       86.13     10.25 o 
  15   5   0       82.88      119.18     23.92 o 
   0   6   0       92.11       85.59      3.84 o 
   1   6   0        7.80       18.80      2.38 o 
   2   6   0      209.35      181.05      4.30 o 
   3   6   0       28.26       24.85      3.75 o 
   4   6   0      411.24      379.38      6.00 o 
   5   6   0      128.55      119.64      4.01 o 
   6   6   0        2.42        2.46      2.37 o 
   7   6   0        0.19       -1.08      5.25 o 
   8   6   0        0.06       -6.33      4.22 o 
   9   6   0       37.11       48.32      7.52 o 
  10   6   0      136.96      149.17      9.57 o 
  11   6   0      117.46      104.48      8.23 o 
  12   6   0       13.55       33.17      8.06 o 
  13   6   0        3.79        1.46      8.81 o 
  14   6   0        5.52        8.68      9.66 o 
  15   6   0        9.59       11.17     10.47 o 
   1   7   0      164.60      179.92      4.71 o 
   2   7   0     1303.95     1234.27     13.21 o 
   3   7   0     1253.38     1301.46     13.18 o 
   4   7   0      773.28      772.47      9.23 o 
   5   7   0      528.87      510.74      7.43 o 
   6   7   0      286.68      302.55      7.66 o 
   7   7   0      721.48      739.61     12.09 o 
   8   7   0      137.32      139.30      6.23 o 
   9   7   0      795.15      733.58     22.40 o 
  10   7   0      698.47      703.29     12.81 o 
  11   7   0       14.02       18.33      7.78 o 
  12   7   0        1.10       11.52      8.32 o 
  13   7   0       18.49       25.08      9.21 o 
  14   7   0       87.87      109.10     11.30 o 
  15   7   0      110.86      131.32     12.31 o 
   0   8   0     9322.26     9423.80    257.61 o 
   1   8   0      314.33      281.88     10.01 o 
   2   8   0     1101.09     1093.22     13.71 o 
   3   8   0      143.44      173.56      7.78 o 
   4   8   0       87.08      107.70      5.55 o 
   5   8   0      901.84      843.72     10.40 o 
   6   8   0     1528.12     1442.23     17.37 o 
   7   8   0     1398.44     1402.36     17.42 o 
   8   8   0      188.89      199.73      7.71 o 
   9   8   0       13.17       27.17      5.80 o 
  10   8   0      194.36      179.52      9.78 o 
  11   8   0       37.52       51.93      8.32 o 
  12   8   0      560.12      560.09     14.84 o 
  13   8   0       98.54      120.74     18.84 o 
  14   8   0       59.68       72.90     11.26 o 
   1   9   0        1.68        1.26      4.23 o 
   2   9   0      620.16      571.18     10.63 o 
   3   9   0      315.11      279.71      6.65 o 
   4   9   0      245.15      235.89      6.42 o 
   5   9   0        9.79        7.36      4.22 o 
   6   9   0      160.56      157.54      7.26 o 
   7   9   0        7.22       13.58      5.60 o 
   8   9   0      153.30      172.31      7.51 o 
   9   9   0      255.31      276.89      9.27 o 
  10   9   0       12.33       28.34      6.63 o 
  11   9   0       68.45       64.48      9.11 o 
  12   9   0       93.63       97.33     10.19 o 
  13   9   0        0.94       12.88     12.03 o 
  14   9   0       10.39       19.94     10.65 o 
   0  10   0       34.07       30.54      7.06 o 
   1  10   0       18.19       14.97      4.94 o 
   2  10   0       33.25       37.91      4.28 o 
   3  10   0        0.41        0.28      4.05 o 
   4  10   0      103.03      112.90      7.43 o 
   5  10   0       34.96       40.19      5.02 o 
   6  10   0        1.55       -0.99      5.61 o 
   7  10   0       10.89        1.55      5.94 o 
   8  10   0        0.05       -9.26      6.17 o 
   9  10   0        1.47       -3.50      6.48 o 
  10  10   0       58.06       68.20      7.61 o 
  11  10   0       37.78       27.74      9.78 o 
  12  10   0        1.58        4.49      9.19 o 
  13  10   0        3.94       -0.20     10.70 o 
   1  11   0        1.90       16.28      5.36 o 
   2  11   0      466.98      442.59      9.68 o 
   3  11   0      257.32      243.36      7.04 o 
   4  11   0       18.33       11.85      4.84 o 
   5  11   0       66.11       61.15      5.57 o 
   6  11   0       39.66       48.41      6.59 o 
   7  11   0       85.60       96.10      7.31 o 
   8  11   0        5.64        3.00      7.00 o 
   9  11   0      169.91      180.78     12.93 o 
  10  11   0      122.85      151.10     14.09 o 
  11  11   0        0.76        2.31      9.44 o 
  12  11   0        3.11       -2.03     10.63 o 
   0  12   0      445.43      395.62     21.01 o 
   1  12   0       28.13       32.87      6.12 o 
   2  12   0      364.65      375.36     10.41 o 
   3  12   0       44.69       45.35      6.34 o 
   4  12   0        9.24       16.19      5.64 o 
   5  12   0       59.61       75.16      6.10 o 
   6  12   0      242.49      219.15     16.89 o 
   7  12   0      174.85      193.17     10.19 o 
   8  12   0       46.31       70.13      8.24 o 
   9  12   0        0.45       10.65      7.80 o 
  10  12   0       87.15       77.71      9.04 o 
  11  12   0        0.53      -11.93     10.25 o 
   1  13   0        0.50       -1.14      6.49 o 
   2  13   0       85.63       86.90      7.37 o 
   3  13   0       19.29       12.44      6.61 o 
   4  13   0        8.38        9.62      6.60 o 
   5  13   0        0.43        4.40      8.19 o 
   6  13   0       13.93        6.96      7.35 o 
   7  13   0        3.95        8.36      7.86 o 
   8  13   0        3.66       15.15      7.94 o 
   9  13   0       23.85       25.47      9.20 o 
  10  13   0        2.94        5.64     10.04 o 
   0  14   0        9.00      -12.92     10.29 o 
   1  14   0        7.21        4.39      7.21 o 
   2  14   0        0.08       -0.22      7.21 o 
   3  14   0        0.87        0.32      7.04 o 
   4  14   0        3.86      -11.99      8.00 o 
   5  14   0        3.35        6.32      8.73 o 
   6  14   0        0.74       -5.69      9.32 o 
   7  14   0        9.33       15.03      9.64 o 
   8  14   0        0.19        3.08      9.98 o 
   9  14   0        5.43        8.90      9.01 o 
   1  15   0        4.65        3.37      8.01 o 
   2  15   0       74.87       80.04      8.63 o 
   3  15   0       28.35       27.58      9.29 o 
   4  15   0        5.30       -3.40      9.41 o 
   5  15   0        3.49        2.52     11.57 o 
   6  15   0        4.54        0.66      9.85 o 
   7  15   0        1.71       -6.16     10.16 o 
   0  16   0       18.64       19.55     11.78 o 
   1  16   0        0.26        8.38      8.42 o 
   2  16   0       50.18       48.76     10.21 o 
   3  16   0        9.76       10.31     10.39 o 
   4  16   0        0.07      -12.35     10.18 o 
 -16   1   1       52.01       54.16     15.91 o 
 -15   1   1      410.72      385.95     12.35 o 
 -14   1   1      532.83      536.52     11.74 o 
 -13   1   1      191.09      211.77      8.05 o 
 -12   1   1      226.24      210.19      8.03 o 
 -11   1   1       45.48       52.14      5.43 o 
 -10   1   1      596.17      510.84      9.13 o 
  -9   1   1      676.12      565.01      8.91 o 
  -8   1   1     3093.91     3003.33     30.01 o 
  -7   1   1     6171.01     6627.23     62.43 o 
  -6   1   1      418.92      483.58      6.84 o 
  -5   1   1      191.94      201.72      4.03 o 
  -4   1   1      772.66      912.46      9.63 o 
  -3   1   1     4524.69     5023.60     46.65 o 
  -2   1   1    11039.24    11046.60    102.17 o 
  -1   1   1      797.82      748.86     10.70 o 
   0   1   1     6236.48     6100.86     66.62 o 
   1   1   1     1033.45     1084.02     15.79 o 
   2   1   1        7.04        7.15      2.63 o 
   3   1   1     2787.66     2809.72     39.79 o 
   4   1   1     3341.23     3375.36     47.86 o 
   5   1   1     4190.37     4235.90     50.34 o 
   6   1   1      577.05      554.74     14.21 o 
   7   1   1      820.11      773.69     17.17 o 
   8   1   1        0.69        6.50      3.06 o 
   9   1   1      318.91      317.47      9.67 o 
  10   1   1     3259.61     3160.73     32.87 o 
  11   1   1       11.41        5.71      5.60 o 
  12   1   1      330.46      317.89     11.34 o 
  13   1   1      189.89      194.93     10.00 o 
  14   1   1       14.97       20.78      8.79 o 
  15   1   1       28.72       36.93     12.35 o 
  16   1   1      104.29      137.20     18.62 o 
 -16   2   1      252.85      246.02     12.01 o 
 -15   2   1       62.95       61.97      9.16 o 
 -14   2   1        8.74       17.89      7.10 o 
 -13   2   1       60.84       47.68      6.46 o 
 -12   2   1     1110.97      982.76     14.23 o 
 -11   2   1     2435.90     2460.12     43.30 o 
 -10   2   1     1622.86     1545.07     17.95 o 
  -9   2   1      497.56      445.07      8.33 o 
  -8   2   1       10.50        8.58      2.09 o 
  -7   2   1      401.47      498.94      7.61 o 
  -6   2   1    10783.33    10982.66    101.59 o 
  -5   2   1     5591.70     4988.91     46.90 o 
  -4   2   1    10372.97    10838.73     99.79 o 
  -3   2   1       88.24      174.76      3.41 o 
  -2   2   1     6546.66     7503.59     69.47 o 
  -1   2   1     5061.75     5102.03     47.64 o 
   0   2   1    13010.31    13424.95    146.28 o 
   1   2   1    30165.43    28912.02    564.22 o 
   2   2   1     9928.74    10124.64    139.94 o 
   3   2   1     7289.73     7422.16     80.37 o 
   4   2   1       65.59       95.84      3.99 o 
   5   2   1      722.42      735.83      9.04 o 
   6   2   1     2639.47     2721.01     27.02 o 
   7   2   1     5416.61     5263.47     50.23 o 
   8   2   1     4132.26     3856.23     37.94 o 
   9   2   1     1765.73     1692.08     23.01 o 
  10   2   1      129.62      168.14     10.73 o 
  11   2   1        0.06       -5.61      6.70 o 
  12   2   1      190.19      190.61      9.48 o 
  13   2   1      679.97      633.66     15.22 o 
  14   2   1      849.69      778.90     20.90 o 
  15   2   1      223.18      214.04     19.56 o 
  16   2   1       64.67      108.35     16.92 o 
 -16   3   1       46.32       38.41      9.70 o 
 -15   3   1      288.80      271.83     13.83 o 
 -14   3   1      440.70      473.59     15.97 o 
 -13   3   1      180.27      182.54      9.30 o 
 -12   3   1       49.39       53.42      6.14 o 
 -11   3   1       12.03       12.43      5.10 o 
 -10   3   1      412.39      344.11      8.21 o 
  -9   3   1      467.27      437.85     13.83 o 
  -8   3   1     1916.24     1911.61     20.74 o 
  -7   3   1     3064.75     3111.58     34.91 o 
  -6   3   1      306.10      351.11      5.36 o 
  -5   3   1       27.85       32.88      2.48 o 
  -4   3   1       61.65      106.21      2.70 o 
  -3   3   1     3191.23     3340.16     27.87 o 
  -2   3   1    14513.69    14091.53    115.06 o 
  -1   3   1       79.22       51.93      2.14 o 
   0   3   1     4997.09     5382.79     49.82 o 
   1   3   1      140.07      166.66      3.27 o 
   2   3   1      923.55      998.79     10.30 o 
   3   3   1     2113.67     2176.39     24.93 o 
   4   3   1     1475.60     1386.98     16.95 o 
   5   3   1     1831.83     1634.52     22.74 o 
   6   3   1      188.16      185.70      5.32 o 
   7   3   1     1072.54     1057.86     13.05 o 
   8   3   1       35.20       34.57      4.35 o 
   9   3   1      195.63      191.93      6.69 o 
  10   3   1     2106.10     2084.11     35.74 o 
  11   3   1       12.13       12.18      6.84 o 
  12   3   1      404.10      377.65     12.81 o 
  13   3   1      107.96      120.24     12.28 o 
  14   3   1       15.60       18.88     10.92 o 
  15   3   1       15.77       29.24     12.03 o 
 -16   4   1        8.83       -1.09      9.56 o 
 -15   4   1       35.95       31.84      9.07 o 
 -14   4   1       15.03       24.68      8.31 o 
 -13   4   1       16.47       10.83      7.63 o 
 -12   4   1        5.47        0.48      6.98 o 
 -11   4   1        0.65        5.24      5.18 o 
 -10   4   1        0.96       -4.58      4.55 o 
  -9   4   1       23.80       12.88      4.18 o 
  -8   4   1       74.53       59.09      2.91 o 
  -7   4   1        1.23        1.89      2.55 o 
  -6   4   1       23.71       30.68      2.52 o 
  -5   4   1       42.59       40.61      3.63 o 
  -4   4   1       70.29       65.50      3.72 o 
  -3   4   1      474.36      499.40      5.97 o 
  -2   4   1     3544.57     3827.11     31.95 o 
  -1   4   1      480.45      480.81      6.00 o 
   0   4   1     5891.86     6281.07     58.19 o 
   1   4   1      542.61      501.58      6.03 o 
   2   4   1      471.82      449.47      7.13 o 
   3   4   1      823.12      801.21      8.84 o 
   4   4   1      105.46      123.75      4.97 o 
   5   4   1      118.17      127.17      6.19 o 
   6   4   1        6.38       17.31      3.43 o 
   7   4   1        1.30        7.72      3.77 o 
   8   4   1       28.01       39.01      4.35 o 
   9   4   1      113.64      116.14      6.30 o 
  10   4   1       76.94       89.06      7.14 o 
  11   4   1       62.08       54.69      7.48 o 
  12   4   1       41.60       27.59      7.60 o 
  13   4   1        7.00      -11.57      9.88 o 
  14   4   1        5.67       -3.20      9.72 o 
  15   4   1        0.02        4.64     12.34 o 
 -16   5   1       27.77       38.48     18.22 o 
 -15   5   1      259.31      260.57     14.97 o 
 -14   5   1      316.50      335.18     26.81 o 
 -13   5   1       97.99      114.01      9.59 o 
 -12   5   1      212.33      213.53     10.12 o 
 -11   5   1      120.93      132.60      8.02 o 
 -10   5   1      222.64      209.73      9.01 o 
  -9   5   1      648.06      561.39      9.47 o 
  -8   5   1     2111.57     2035.78     22.84 o 
  -7   5   1     3082.14     3160.98     51.43 o 
  -6   5   1      330.89      336.35      5.37 o 
  -5   5   1       69.27       81.03      2.86 o 
  -4   5   1      887.74      921.96      9.20 o 
  -3   5   1     1816.46     2002.17     17.64 o 
  -2   5   1     2911.64     2983.81     28.83 o 
  -1   5   1      755.07      680.95      8.16 o 
   0   5   1     3141.07     3135.50     34.08 o 
   1   5   1      363.86      391.32      5.47 o 
   2   5   1       97.01      111.47      3.16 o 
   3   5   1     1676.95     1673.64     16.93 o 
   4   5   1     1825.76     1797.46     18.20 o 
   5   5   1     2171.20     2174.15     22.60 o 
   6   5   1      826.75      781.89     10.80 o 
   7   5   1      271.37      243.40      7.03 o 
   8   5   1      118.86      130.27      5.78 o 
   9   5   1      156.91      143.66      6.31 o 
  10   5   1     1652.70     1576.99     26.90 o 
  11   5   1        7.51        7.92      7.19 o 
  12   5   1      181.90      182.49     10.42 o 
  13   5   1      106.37      128.48     10.13 o 
  14   5   1        8.16       19.38      9.49 o 
  15   5   1       17.06       31.26     12.46 o 
 -15   6   1       19.92       14.87     10.24 o 
 -14   6   1        2.78        8.18      8.89 o 
 -13   6   1       41.40       38.44      8.89 o 
 -12   6   1      613.54      586.16     18.09 o 
 -11   6   1      611.80      649.91     13.88 o 
 -10   6   1      658.55      623.66     13.18 o 
  -9   6   1      561.52      520.83     16.10 o 
  -8   6   1       33.40       42.34      5.60 o 
  -7   6   1       28.75       56.65      3.50 o 
  -6   6   1     3621.17     3600.70     64.29 o 
  -5   6   1     1827.69     1780.04     18.23 o 
  -4   6   1     3247.97     3224.69     28.92 o 
  -3   6   1      397.16      395.44      7.55 o 
  -2   6   1     1527.80     1718.54     20.14 o 
  -1   6   1      376.07      351.80      8.33 o 
   0   6   1     3619.28     3860.66     51.14 o 
   1   6   1     8146.58     7992.09     90.28 o 
   2   6   1     2826.16     2649.86     31.42 o 
   3   6   1     2558.13     2534.55     45.91 o 
   4   6   1        4.00        7.26      3.61 o 
   5   6   1      256.37      256.03      7.48 o 
   6   6   1      942.92      854.57     11.75 o 
   7   6   1     2506.87     2451.04     59.33 o 
   8   6   1     1727.32     1654.07     28.81 o 
   9   6   1      645.03      608.76     15.02 o 
  10   6   1       85.78      121.95      8.35 o 
  11   6   1        0.17        2.29      7.67 o 
  12   6   1      166.35      178.19     12.15 o 
  13   6   1      242.61      243.97     21.85 o 
  14   6   1      267.49      288.85     13.42 o 
  15   6   1      121.66      127.07     15.35 o 
 -15   7   1       88.48      105.99     11.59 o 
 -14   7   1      164.87      206.86     11.88 o 
 -13   7   1       76.91       92.94      9.40 o 
 -12   7   1        0.21        5.80      7.80 o 
 -11   7   1       60.17       69.49      8.14 o 
 -10   7   1       83.35       78.57      7.27 o 
  -9   7   1      267.42      265.18      9.83 o 
  -8   7   1      543.34      558.55     11.61 o 
  -7   7   1      368.92      324.80      7.45 o 
  -6   7   1       68.78       61.38      3.41 o 
  -5   7   1        0.02        1.23      2.89 o 
  -4   7   1        2.43        1.16      2.61 o 
  -3   7   1      585.51      586.82      7.24 o 
  -2   7   1     4662.83     4503.20     47.65 o 
  -1   7   1        8.84        9.85      4.80 o 
   0   7   1     1411.09     1527.43     16.42 o 
   1   7   1        3.28        9.97      3.72 o 
   2   7   1      657.33      650.81      8.45 o 
   3   7   1      629.34      624.16     10.69 o 
   4   7   1      232.97      207.40      9.86 o 
   5   7   1      218.65      197.86      7.57 o 
   6   7   1       71.08       81.82      5.27 o 
   7   7   1      577.29      540.90     10.04 o 
   8   7   1        4.13        8.77      5.39 o 
   9   7   1       42.22       56.09      8.17 o 
  10   7   1      444.02      477.72     10.71 o 
  11   7   1        8.64        8.68      8.20 o 
  12   7   1      248.74      237.24     11.54 o 
  13   7   1       16.69       28.62      9.49 o 
  14   7   1        8.14       14.61     17.72 o 
 -14   8   1       25.27       16.52      9.98 o 
 -13   8   1       17.55       15.82      9.01 o 
 -12   8   1        8.55       -0.19      8.26 o 
 -11   8   1        1.61       -0.70      8.08 o 
 -10   8   1        0.55       -5.81      6.91 o 
  -9   8   1       45.10       49.73      6.89 o 
  -8   8   1       54.15       60.85      6.50 o 
  -7   8   1        1.19       -2.87      4.42 o 
  -6   8   1       13.89       19.06      6.80 o 
  -5   8   1        0.70        0.36      4.03 o 
  -4   8   1       24.27       16.77      2.98 o 
  -3   8   1      197.54      193.34      4.93 o 
  -2   8   1     1550.23     1546.13     17.21 o 
  -1   8   1      147.91      154.99      5.57 o 
   0   8   1     2028.78     2048.75     21.48 o 
   1   8   1      126.44      114.49      5.64 o 
   2   8   1      133.28      109.84     10.52 o 
   3   8   1      457.06      436.59      9.36 o 
   4   8   1       49.56       44.99      5.24 o 
   5   8   1       39.69       42.87      9.62 o 
   6   8   1        2.36       -6.66      5.51 o 
   7   8   1       15.94        9.36      5.85 o 
   8   8   1       15.19       15.87      5.83 o 
   9   8   1       73.17       75.01      6.53 o 
  10   8   1       61.71       59.07      7.12 o 
  11   8   1       46.53       40.22      9.15 o 
  12   8   1       50.95       43.21      9.47 o 
  13   8   1       11.36       -3.28     12.02 o 
  14   8   1        3.77        1.09     27.64 o 
 -14   9   1      104.72       97.54     13.73 o 
 -13   9   1       32.40       39.87      9.89 o 
 -12   9   1       41.94       44.60      9.20 o 
 -11   9   1       38.47       38.72      8.53 o 
 -10   9   1        4.08       23.17      7.74 o 
  -9   9   1      305.04      313.93     11.17 o 
  -8   9   1      655.45      606.86     13.17 o 
  -7   9   1      526.03      492.40      9.46 o 
  -6   9   1      101.58       93.36      6.45 o 
  -5   9   1        7.26       14.79      4.74 o 
  -4   9   1      187.08      188.45      6.82 o 
  -3   9   1      287.53      295.77      5.93 o 
  -2   9   1      715.04      717.53     11.17 o 
  -1   9   1      118.56      129.01      5.23 o 
   0   9   1      831.26      793.11     13.39 o 
   1   9   1        6.89        0.78      4.21 o 
   2   9   1        0.50        3.94      4.77 o 
   3   9   1      537.10      551.06     16.75 o 
   4   9   1      344.26      321.55      9.41 o 
   5   9   1      365.38      323.83      9.69 o 
   6   9   1      296.69      274.14      9.70 o 
   7   9   1       45.04       58.30      6.69 o 
   8   9   1      107.01      104.47      9.73 o 
   9   9   1       21.49       17.83      7.22 o 
  10   9   1      304.33      303.06     11.55 o 
  11   9   1        2.34       10.20     12.41 o 
  12   9   1       69.38       85.85     12.41 o 
  13   9   1       15.81       21.12     13.59 o 
 -13  10   1       13.93       38.40     12.85 o 
 -12  10   1      193.62      216.06     16.60 o 
 -11  10   1       10.57       22.31      8.81 o 
 -10  10   1      116.62      105.13      9.59 o 
  -9  10   1      333.83      318.32     11.72 o 
  -8  10   1       31.07       42.58      7.31 o 
  -7  10   1        1.35        4.45      5.33 o 
  -6  10   1      663.73      688.63     11.72 o 
  -5  10   1      252.31      268.93      8.34 o 
  -4  10   1      358.62      321.87      8.52 o 
  -3  10   1      245.75      223.70      7.52 o 
  -2  10   1      174.84      165.17      6.53 o 
  -1  10   1        2.79       19.00      4.54 o 
   0  10   1      603.02      611.41     13.23 o 
   1  10   1      820.50      731.95     13.27 o 
   2  10   1      352.20      318.07      9.45 o 
   3  10   1      432.45      403.85     10.32 o 
   4  10   1       12.37       10.34      5.85 o 
   5  10   1       49.44       44.56      6.44 o 
   6  10   1      151.89      143.71      8.14 o 
   7  10   1      519.38      498.08     12.31 o 
   8  10   1      325.45      309.32     11.19 o 
   9  10   1       87.14      101.05      9.00 o 
  10  10   1       34.42       45.63      8.58 o 
  11  10   1        0.64       -0.34     11.80 o 
  12  10   1       88.00       92.45     13.02 o 
 -12  11   1        3.50        2.23     12.90 o 
 -11  11   1       24.60       24.87     11.57 o 
 -10  11   1        1.38        8.94      8.92 o 
  -9  11   1       98.68      114.66      9.13 o 
  -8  11   1       76.83       95.50     10.50 o 
  -7  11   1        4.06        3.05      7.24 o 
  -6  11   1        6.23        9.43      5.73 o 
  -5  11   1        0.11        2.88      5.67 o 
  -4  11   1        3.18       -4.20      6.61 o 
  -3  11   1       17.64       25.79      5.43 o 
  -2  11   1      609.62      541.97     12.16 o 
  -1  11   1        2.04        4.70      6.08 o 
   0  11   1      216.78      213.46      8.95 o 
   1  11   1        1.29        7.51      5.79 o 
   2  11   1       87.21       83.02      7.96 o 
   3  11   1       91.43       99.30      7.23 o 
   4  11   1       28.07       27.62      6.83 o 
   5  11   1        4.35        3.50      6.80 o 
   6  11   1       15.82       17.32      7.31 o 
   7  11   1      135.51      128.84      8.87 o 
   8  11   1        3.26        1.09      8.10 o 
   9  11   1        0.96       -1.12      7.78 o 
  10  11   1       33.06       40.11      8.94 o 
  11  11   1        2.00       -0.36     12.97 o 
 -11  12   1        3.05      -13.60     20.87 o 
 -10  12   1        0.42       -7.49     12.54 o 
  -9  12   1       29.30       40.96      8.46 o 
  -8  12   1       11.70       15.87      8.70 o 
  -7  12   1        0.17      -11.11      7.41 o 
  -6  12   1        1.93       -1.75      6.69 o 
  -5  12   1        4.77       -1.88      5.96 o 
  -4  12   1        1.57        1.87      5.55 o 
  -3  12   1       21.87       11.40      7.17 o 
  -2  12   1      200.55      178.67      8.92 o 
  -1  12   1        7.44       13.57      7.08 o 
   0  12   1      181.62      160.13      8.28 o 
   1  12   1        0.50        2.57      7.13 o 
   2  12   1        5.06       -4.08      6.47 o 
   3  12   1       48.33       67.68     10.46 o 
   4  12   1        7.36        4.91      7.48 o 
   5  12   1        0.23        2.99      7.20 o 
   6  12   1        0.81       -5.97      7.74 o 
   7  12   1       26.87       26.80      8.60 o 
   8  12   1        0.40       -8.85      8.16 o 
   9  12   1        5.04        5.09      9.22 o 
  10  12   1        8.99        8.24      9.73 o 
  11  12   1        4.43        5.74     11.51 o 
 -10  13   1       12.70       19.22     15.18 o 
  -9  13   1       75.04       89.10     13.28 o 
  -8  13   1      108.92      125.73     13.62 o 
  -7  13   1       31.78       35.62      9.02 o 
  -6  13   1        5.61        3.15      6.85 o 
  -5  13   1        2.51       15.90      9.38 o 
  -4  13   1        4.60        8.46      7.58 o 
  -3  13   1       13.26       21.56      7.79 o 
  -2  13   1      153.61      170.92     12.08 o 
  -1  13   1        1.50       -6.49      7.43 o 
   0  13   1      114.76      125.74      8.93 o 
   1  13   1        1.62       14.65      7.91 o 
   2  13   1        3.83        7.47      7.82 o 
   3  13   1       88.33       84.56      8.43 o 
   4  13   1       24.35       15.85      8.31 o 
   5  13   1       22.31       19.64      8.44 o 
   6  13   1       31.30       19.82      8.68 o 
   7  13   1        8.04        6.12      8.97 o 
   8  13   1       23.65       38.38      9.19 o 
   9  13   1        1.13        4.19      9.46 o 
  -9  14   1       90.17       87.42     15.01 o 
  -8  14   1       13.83       32.56     13.76 o 
  -7  14   1        0.25       16.55     15.51 o 
  -6  14   1       81.50       54.84     34.97 o 
  -5  14   1       17.49       20.36      8.55 o 
  -4  14   1        8.54       -0.19      8.60 o 
  -3  14   1       40.91       44.55      8.58 o 
  -2  14   1       15.16       32.89      8.75 o 
  -1  14   1        3.18       12.81      9.27 o 
   0  14   1       78.98      104.95      9.19 o 
   1  14   1       30.08       29.79      8.50 o 
   2  14   1       14.70       15.81      8.48 o 
   3  14   1       40.68       28.02      8.75 o 
   4  14   1        1.77       -8.12      8.34 o 
   5  14   1        9.33        2.19      8.93 o 
   6  14   1       10.83       13.86      9.64 o 
   7  14   1       57.15       58.51     10.31 o 
   8  14   1       25.43       26.47      9.94 o 
  -7  15   1        2.37       -9.31     18.24 o 
  -6  15   1        0.72      -12.32     17.96 o 
  -5  15   1        0.12        8.54     11.49 o 
  -4  15   1        5.02       18.12     13.02 o 
  -3  15   1        5.10        4.08     14.42 o 
  -2  15   1       41.73       39.07      9.50 o 
  -1  15   1        0.17        6.51      8.92 o 
   0  15   1       18.98       24.48      9.08 o 
   1  15   1        3.27       -2.81      8.68 o 
   2  15   1        0.02       -7.83      9.26 o 
   3  15   1        6.25       -2.52      9.19 o 
   4  15   1        8.62        3.29      9.20 o 
   5  15   1        2.40        2.43      9.46 o 
   6  15   1        2.91        9.43     10.09 o 
  -4  16   1        0.15      -10.53     11.70 o 
  -3  16   1        1.09        5.63     12.22 o 
  -2  16   1        8.02       11.07     12.21 o 
  -1  16   1        0.05        1.64      9.23 o 
   0  16   1        1.35      -11.01      9.53 o 
   1  16   1        5.59       10.91      9.94 o 
   2  16   1        0.23       -1.31     15.16 o 
   3  16   1        0.01       -1.25     10.41 o 
 -16   0   2      373.06      380.77     17.31 o 
 -15   0   2      512.67      465.40     17.47 o 
 -14   0   2      196.49      212.38     12.49 o 
 -13   0   2        3.38       -2.34      8.67 o 
 -12   0   2      215.90      194.22     17.39 o 
 -11   0   2      572.27      540.54     14.48 o 
 -10   0   2     1951.47     1914.13     29.87 o 
  -9   0   2     1594.73     1427.96     23.06 o 
  -8   0   2      810.98      751.54     19.84 o 
  -7   0   2      870.44      990.23     16.45 o 
  -6   0   2       52.15       82.50      6.49 o 
  -5   0   2     2608.68     2510.31     34.59 o 
  -4   0   2     3415.36     2885.08     39.04 o 
  -3   0   2     7299.13     7668.63    100.32 o 
  -2   0   2     9538.88    11162.28    146.27 o 
  -1   0   2     1018.14     1150.35     16.38 o 
   0   0   2     1335.78     1665.00     23.04 o 
   1   0   2       35.86       34.50      3.85 o 
   2   0   2     6466.67     6685.22    130.21 o 
   3   0   2     8313.22     8027.04    156.35 o 
   4   0   2      330.58      246.51     10.72 o 
   5   0   2     1679.30     1788.87     39.30 o 
   6   0   2      932.31     1085.90     27.83 o 
   7   0   2       41.55       30.93      8.84 o 
   8   0   2     1637.89     1552.80     37.89 o 
   9   0   2     2088.63     1967.51     46.63 o 
  10   0   2     2888.21     2935.80     65.44 o 
  11   0   2        7.25       30.09     13.16 o 
  12   0   2      105.66      100.22     15.89 o 
  13   0   2       18.85       17.30     15.61 o 
  14   0   2      213.03      192.64     20.21 o 
  15   0   2      243.05      288.63     22.75 o 
 -16   1   2        3.93       20.45      8.13 o 
 -15   1   2       10.99       21.12      7.62 o 
 -14   1   2      294.61      260.77      9.70 o 
 -13   1   2      157.22      192.10      7.83 o 
 -12   1   2      843.46      793.81     12.57 o 
 -11   1   2      436.05      418.64      8.87 o 
 -10   1   2      115.47      150.45      6.16 o 
  -9   1   2       11.59        8.96      4.00 o 
  -8   1   2     1338.68     1334.50     15.07 o 
  -7   1   2     2775.63     2865.78     28.31 o 
  -6   1   2     3087.96     3148.70     30.53 o 
  -5   1   2      665.31      672.77      8.25 o 
  -4   1   2       32.41       38.04      3.49 o 
  -3   1   2       81.27       60.53      2.24 o 
  -2   1   2     1545.29     1734.30     20.67 o 
  -1   1   2     4098.61     3762.49     35.43 o 
   0   1   2     3652.80     3505.26     32.96 o 
   1   1   2     3565.29     3700.42     40.78 o 
   2   1   2      728.30      801.17     30.93 o 
   3   1   2      370.69      409.68     23.36 o 
   4   1   2     3999.60     4529.96     64.02 o 
   5   1   2      847.34      822.13     15.35 o 
   6   1   2     2197.75     2107.68     32.61 o 
   7   1   2      292.78      306.48     10.85 o 
   8   1   2      377.44      372.06      8.68 o 
   9   1   2       69.20       96.23      8.37 o 
  10   1   2      341.23      353.60     25.29 o 
  11   1   2      179.09      184.39     11.06 o 
  12   1   2       57.03       67.27     12.22 o 
  13   1   2      195.40      197.20     13.53 o 
  14   1   2       67.01       89.01     37.28 o 
  15   1   2       47.99       42.01     13.33 o 
 -16   2   2        0.17        8.83     11.54 o 
 -15   2   2        3.25       22.70      7.43 o 
 -14   2   2       10.90       12.60      6.76 o 
 -13   2   2       13.93       17.39      6.28 o 
 -12   2   2        0.04        8.48      5.53 o 
 -11   2   2       33.91       27.04      5.44 o 
 -10   2   2        2.58        0.25      4.45 o 
  -9   2   2       33.25       27.01      4.19 o 
  -8   2   2       92.64      105.32      5.13 o 
  -7   2   2       20.24       21.21      3.31 o 
  -6   2   2       24.06       28.51      2.78 o 
  -5   2   2        0.19        0.83      2.17 o 
  -4   2   2       63.75       54.43      2.20 o 
  -3   2   2      142.37      136.05      4.09 o 
  -2   2   2      301.17      337.26      5.62 o 
  -1   2   2      596.92      642.64      8.49 o 
   0   2   2      120.80      115.00      3.24 o 
   1   2   2      101.71      130.62      4.45 o 
   2   2   2        5.12        3.99      2.23 o 
   3   2   2        1.04        2.21      4.75 o 
   4   2   2        4.54        8.46      3.92 o 
   5   2   2        0.02       -2.00      5.31 o 
   6   2   2        2.66        5.42      4.47 o 
   7   2   2        1.25       -2.27      4.10 o 
   8   2   2        3.79        2.48      4.64 o 
   9   2   2        0.98       -1.56      7.54 o 
  10   2   2        1.59        8.53      7.99 o 
  11   2   2        4.07       -1.14      8.31 o 
  12   2   2        6.92        8.94      9.66 o 
  13   2   2        8.18        5.54     11.61 o 
  14   2   2        7.76        0.14     11.83 o 
  15   2   2        0.24       -2.70     18.66 o 
 -16   3   2       15.67       32.68     14.95 o 
 -15   3   2       11.01        1.25     10.68 o 
 -14   3   2      233.21      220.26     11.27 o 
 -13   3   2       77.24       90.87      7.09 o 
 -12   3   2      836.27      786.68     18.16 o 
 -11   3   2      491.47      464.95     10.65 o 
 -10   3   2      156.67      171.93      6.59 o 
  -9   3   2       79.63      103.49      4.97 o 
  -8   3   2     1005.91      952.29     11.83 o 
  -7   3   2     3444.76     3551.52     42.65 o 
  -6   3   2     2655.36     2791.58     27.49 o 
  -5   3   2     1158.57     1095.65     13.89 o 
  -4   3   2      126.03       90.10      3.09 o 
  -3   3   2       81.34       93.25      2.70 o 
  -2   3   2     1089.59     1216.97     14.57 o 
  -1   3   2     2904.84     2706.61     25.95 o 
   0   3   2     3265.53     3078.19     34.26 o 
   1   3   2     2550.02     2509.04     54.69 o 
   2   3   2      858.30      858.39     11.09 o 
   3   3   2      455.80      479.39      7.65 o 
   4   3   2     3607.65     3744.08     42.28 o 
   5   3   2      742.36      743.56     11.19 o 
   6   3   2     1695.31     1608.07     20.44 o 
   7   3   2      550.18      539.14     19.20 o 
   8   3   2      544.96      525.29     12.98 o 
   9   3   2        1.42       10.75      6.81 o 
  10   3   2      569.21      514.28     21.06 o 
  11   3   2       62.15       97.50     14.10 o 
  12   3   2       38.30       48.98     14.48 o 
  13   3   2      234.48      238.43     18.80 o 
  14   3   2       33.83       44.16     24.16 o 
 -16   4   2      242.72      272.42     26.32 o 
 -15   4   2      308.75      303.75     29.62 o 
 -14   4   2      142.17      158.61     12.28 o 
 -13   4   2        0.99        1.89      9.48 o 
 -12   4   2      191.58      175.83      7.48 o 
 -11   4   2      357.16      357.73      9.14 o 
 -10   4   2     1107.38     1107.58     14.36 o 
  -9   4   2     1242.52     1168.59     22.54 o 
  -8   4   2      520.66      481.18      7.57 o 
  -7   4   2      623.37      674.72      8.01 o 
  -6   4   2        1.42       13.02      2.83 o 
  -5   4   2     2054.17     1995.24     20.12 o 
  -4   4   2     1734.58     1545.94     20.65 o 
  -3   4   2     3555.42     3658.81     42.06 o 
  -2   4   2     4644.80     5170.79     70.21 o 
  -1   4   2     1036.26     1046.42     12.94 o 
   0   4   2      238.46      322.75      6.43 o 
   1   4   2      125.98      144.62      4.63 o 
   2   4   2     3731.35     3541.28     43.87 o 
   3   4   2     4121.04     3975.62     37.90 o 
   4   4   2      457.61      421.96      6.74 o 
   5   4   2     1318.22     1322.13     26.41 o 
   6   4   2      419.01      449.24      9.04 o 
   7   4   2       61.12       59.66      5.14 o 
   8   4   2     1118.42     1006.97     15.38 o 
   9   4   2     1094.66     1036.81     16.19 o 
  10   4   2     1862.63     1754.81     30.85 o 
  11   4   2       12.48       31.28      9.11 o 
  12   4   2       57.67       72.17     10.75 o 
  13   4   2       16.70       -7.02     11.05 o 
  14   4   2      114.48       89.50     12.92 o 
 -15   5   2        6.38       19.77     11.51 o 
 -14   5   2      208.07      200.28     13.40 o 
 -13   5   2      157.78      186.50     12.18 o 
 -12   5   2      298.90      300.04     10.75 o 
 -11   5   2       93.72      103.15      7.69 o 
 -10   5   2       58.10       73.51      5.41 o 
  -9   5   2      125.63      123.65      5.51 o 
  -8   5   2      874.19      890.91     10.03 o 
  -7   5   2      543.93      557.93      7.40 o 
  -6   5   2     1451.33     1420.72     13.69 o 
  -5   5   2      152.86      133.23      4.08 o 
  -4   5   2       27.11       32.89      2.57 o 
  -3   5   2      196.20      206.15      5.35 o 
  -2   5   2     1293.90     1378.35     12.86 o 
  -1   5   2     1064.67      916.52     10.37 o 
   0   5   2     1927.58     1920.81     19.29 o 
   1   5   2     2293.13     2386.45     28.73 o 
   2   5   2       10.29       17.45      2.60 o 
   3   5   2       33.69       27.74      2.82 o 
   4   5   2     1339.05     1484.07     15.81 o 
   5   5   2      268.98      239.23      5.47 o 
   6   5   2      872.14      859.62     13.50 o 
   7   5   2       98.83      100.23      6.29 o 
   8   5   2      112.58      130.78      6.84 o 
   9   5   2      122.95      140.79     11.05 o 
  10   5   2       48.10       55.00      8.77 o 
  11   5   2      149.56      158.66     11.86 o 
  12   5   2       54.28       56.09     10.96 o 
  13   5   2       57.49       77.29     12.60 o 
  14   5   2       51.87       81.45     13.01 o 
 -15   6   2       12.85        8.87     11.83 o 
 -14   6   2       44.62       37.57     11.54 o 
 -13   6   2       49.45       51.03     13.44 o 
 -12   6   2        0.23        3.97      9.07 o 
 -11   6   2      119.18      107.48     10.14 o 
 -10   6   2       10.88        7.95      7.08 o 
  -9   6   2       95.88      106.89      5.53 o 
  -8   6   2      253.29      255.08      6.78 o 
  -7   6   2       69.47       69.14      3.88 o 
  -6   6   2       30.18       32.10      4.32 o 
  -5   6   2        0.67       -1.35      3.05 o 
  -4   6   2      145.87      128.82      4.07 o 
  -3   6   2      264.73      254.18      4.84 o 
  -2   6   2      689.98      745.69      9.20 o 
  -1   6   2     1540.51     1597.21     16.73 o 
   0   6   2      241.86      248.77      6.41 o 
   1   6   2      311.36      348.88      8.17 o 
   2   6   2       13.53       10.86      2.71 o 
   3   6   2        7.17       12.67      2.77 o 
   4   6   2        9.74       12.67      3.85 o 
   5   6   2        3.05        0.34      4.45 o 
   6   6   2        3.41        2.51      4.88 o 
   7   6   2       15.18       13.97      5.52 o 
   8   6   2        8.36       15.08      6.28 o 
   9   6   2        2.72       -2.88      6.16 o 
  10   6   2        4.24        7.43      8.67 o 
  11   6   2       15.73       17.78      9.68 o 
  12   6   2       21.60       12.30     10.10 o 
  13   6   2       29.32        8.14     12.22 o 
  14   6   2       24.70       11.22     16.03 o 
 -15   7   2        4.86        5.85     13.00 o 
 -14   7   2      102.81      110.96     12.87 o 
 -13   7   2       27.98       28.40     12.55 o 
 -12   7   2      343.53      318.33     17.11 o 
 -11   7   2      154.21      167.54     23.79 o 
 -10   7   2      105.46       94.90      9.27 o 
  -9   7   2      151.33      163.73     10.25 o 
  -8   7   2      423.58      440.64     10.63 o 
  -7   7   2     1301.19     1311.30     13.50 o 
  -6   7   2      972.41      933.45     11.18 o 
  -5   7   2      657.56      627.41     11.09 o 
  -4   7   2      190.71      160.94      4.71 o 
  -3   7   2      197.78      213.21      5.02 o 
  -2   7   2      548.85      561.76      8.20 o 
  -1   7   2      383.40      366.25      6.54 o 
   0   7   2     1602.98     1534.06     16.51 o 
   1   7   2      924.28      826.91     14.76 o 
   2   7   2       71.66       73.21      5.08 o 
   3   7   2      151.28      147.70     11.46 o 
   4   7   2      965.86      931.06     14.33 o 
   5   7   2      199.40      190.81      7.61 o 
   6   7   2      495.70      462.30     10.86 o 
   7   7   2      419.76      421.06     10.60 o 
   8   7   2      272.59      265.83     14.75 o 
   9   7   2       37.66       42.75      7.15 o 
  10   7   2      280.95      259.63     23.03 o 
  11   7   2        5.37       -2.24     10.02 o 
  12   7   2       23.94       37.31     12.93 o 
  13   7   2       97.27      111.37     13.89 o 
 -14   8   2       49.23       73.66     13.35 o 
 -13   8   2        0.49       22.07     16.17 o 
 -12   8   2      112.87      105.61     12.30 o 
 -11   8   2       84.24      115.72     24.73 o 
 -10   8   2      185.73      196.44     12.33 o 
  -9   8   2      551.79      507.73     15.40 o 
  -8   8   2      142.53      146.40     11.66 o 
  -7   8   2      221.67      186.12     13.35 o 
  -6   8   2       63.08       92.13      6.08 o 
  -5   8   2      773.12      799.79      9.60 o 
  -4   8   2      338.48      344.80      6.33 o 
  -3   8   2      484.82      458.47      6.96 o 
  -2   8   2      794.09      825.38     19.46 o 
  -1   8   2      512.51      432.48      7.62 o 
   0   8   2       22.78       19.58      4.56 o 
   1   8   2      465.31      476.50      7.80 o 
   2   8   2      812.20      744.45     14.74 o 
   3   8   2      548.08      557.32     13.83 o 
   4   8   2      333.88      320.85      9.06 o 
   5   8   2      527.30      490.18     16.74 o 
   6   8   2       50.70       53.23      6.45 o 
   7   8   2       45.59       48.40      6.72 o 
   8   8   2      416.04      393.10     11.47 o 
   9   8   2      128.20      139.13      8.86 o 
  10   8   2      513.44      527.58     13.43 o 
  11   8   2       19.98       42.61     11.57 o 
  12   8   2       10.43       14.45     11.24 o 
  13   8   2        9.12       10.50     12.46 o 
 -13   9   2       63.59       89.38     19.09 o 
 -12   9   2       33.75       50.45     11.79 o 
 -11   9   2        0.60       -7.15     12.60 o 
 -10   9   2       18.72       23.95     10.70 o 
  -9   9   2       69.77       74.94     10.03 o 
  -8   9   2      303.73      307.70     13.21 o 
  -7   9   2       12.81       19.16      6.58 o 
  -6   9   2      256.26      249.21      9.15 o 
  -5   9   2       20.54       11.41      4.57 o 
  -4   9   2       15.47        8.55      3.65 o 
  -3   9   2       60.12       58.14      6.10 o 
  -2   9   2      489.93      484.97      8.74 o 
  -1   9   2       53.81       52.32      8.37 o 
   0   9   2      417.22      415.50      9.54 o 
   1   9   2      665.29      631.80     11.73 o 
   2   9   2       33.49       33.85      5.50 o 
   3   9   2        0.09        0.46      5.42 o 
   4   9   2      234.21      234.69     11.07 o 
   5   9   2       16.32       24.33      6.06 o 
   6   9   2       93.70      102.89      7.67 o 
   7   9   2       50.17       55.47      7.39 o 
   8   9   2       17.01       21.45      7.51 o 
   9   9   2       34.08       49.96      8.11 o 
  10   9   2        0.57       -1.00     10.61 o 
  11   9   2       37.69       44.41     11.85 o 
  12   9   2       22.11       23.90     12.54 o 
 -13  10   2       18.47       37.86     13.44 o 
 -12  10   2        0.52       17.85     11.93 o 
 -11  10   2       40.64       34.67     11.95 o 
 -10  10   2        6.09        5.68     11.01 o 
  -9  10   2       25.69       22.02      9.65 o 
  -8  10   2       78.72       97.35     13.02 o 
  -7  10   2       32.71       34.58      7.22 o 
  -6  10   2        1.00       -2.04      8.92 o 
  -5  10   2        0.86       -2.28      6.67 o 
  -4  10   2       40.24       35.45      6.61 o 
  -3  10   2       46.08       52.90      5.31 o 
  -2  10   2      177.57      179.65      9.80 o 
  -1  10   2      477.15      441.55     10.29 o 
   0  10   2       34.56       43.00      6.57 o 
   1  10   2      118.26      101.39      6.64 o 
   2  10   2        1.14        2.67      5.62 o 
   3  10   2        4.29       -2.23      6.09 o 
   4  10   2        0.62       -0.14      6.17 o 
   5  10   2        8.62        9.23      6.73 o 
   6  10   2        0.63       -0.44      6.63 o 
   7  10   2       19.00       24.65      7.33 o 
   8  10   2        0.50        2.84      7.83 o 
   9  10   2        0.60       13.93      8.64 o 
  10  10   2        1.39        6.41     10.63 o 
  11  10   2        9.08       17.71     11.97 o 
 -12  11   2       61.70       78.97     13.72 o 
 -11  11   2        9.17       17.14     11.54 o 
 -10  11   2       34.81       15.75     11.17 o 
  -9  11   2       62.35       62.34     11.79 o 
  -8  11   2      113.80      130.61     20.87 o 
  -7  11   2      188.07      179.10     19.21 o 
  -6  11   2      146.02      125.54     18.35 o 
  -5  11   2      128.31      140.82      9.30 o 
  -4  11   2       85.95       97.40      8.29 o 
  -3  11   2       61.66       70.67      9.34 o 
  -2  11   2      157.69      181.22     10.73 o 
  -1  11   2        2.13        2.63      6.14 o 
   0  11   2      430.90      383.43     10.93 o 
   1  11   2      217.86      209.58      9.11 o 
   2  11   2       17.47       21.14      6.68 o 
   3  11   2       26.73        9.83      6.80 o 
   4  11   2      108.83      121.49      8.38 o 
   5  11   2       19.19       21.28      7.16 o 
   6  11   2       47.01       41.45      7.66 o 
   7  11   2      149.68      159.40      9.52 o 
   8  11   2       47.13       45.99      9.11 o 
   9  11   2       25.86       29.64     12.61 o 
  10  11   2       43.51       42.06      9.88 o 
 -11  12   2        9.14       33.63     19.70 o 
 -10  12   2        3.54        7.89     16.45 o 
  -9  12   2      130.09      119.73     24.07 o 
  -8  12   2       16.84       28.05     13.35 o 
  -7  12   2       43.93       42.54     16.97 o 
  -6  12   2       43.86       67.07      8.70 o 
  -5  12   2      129.17      181.60     11.22 o 
  -4  12   2       35.40       36.21     14.48 o 
  -3  12   2       11.90        3.77      9.38 o 
  -2  12   2       57.51       62.69      9.89 o 
  -1  12   2      109.51      107.42     10.65 o 
   0  12   2       56.40       31.92      6.79 o 
   1  12   2      254.49      272.53     10.79 o 
   2  12   2       68.69       76.17      7.78 o 
   3  12   2       10.38       18.04      8.14 o 
   4  12   2       86.34       87.14      8.74 o 
   5  12   2       90.99       83.90      9.03 o 
   6  12   2        2.83       11.11      8.42 o 
   7  12   2        8.38        6.93      8.84 o 
   8  12   2      103.99       96.21      9.95 o 
   9  12   2        0.86       -4.37     10.02 o 
 -10  13   2        1.51        0.71     13.49 o 
  -9  13   2        4.43       10.71     13.14 o 
  -8  13   2       56.32       71.19     12.55 o 
  -7  13   2        2.50       -0.24     10.97 o 
  -6  13   2       24.07       29.97     10.87 o 
  -5  13   2        1.13       -8.95     10.16 o 
  -4  13   2        0.57        1.24     10.37 o 
  -3  13   2       10.37        7.24      9.47 o 
  -2  13   2       76.83       78.54     11.32 o 
  -1  13   2        0.46       -2.30      9.57 o 
   0  13   2       58.13       65.12     11.13 o 
   1  13   2       62.85       65.54     11.45 o 
   2  13   2       21.15       14.95      7.44 o 
   3  13   2        0.94      -11.84      7.90 o 
   4  13   2       31.59       33.88      9.00 o 
   5  13   2        1.76        3.11      8.67 o 
   6  13   2        2.34       -0.63     10.79 o 
   7  13   2       23.55       21.78      9.95 o 
   8  13   2        1.05       -2.71      9.84 o 
  -8  14   2        4.27       11.09     15.51 o 
  -7  14   2        7.83       13.07     17.02 o 
  -6  14   2        0.55       -2.96     11.58 o 
  -5  14   2        2.66      -12.87     11.40 o 
  -4  14   2        6.13        5.12     11.04 o 
  -3  14   2        1.05        2.27     10.98 o 
  -2  14   2       11.09        6.17     19.74 o 
  -1  14   2       33.39       27.92     10.90 o 
   0  14   2        0.66        1.43     17.68 o 
   1  14   2       13.63       19.92     11.37 o 
   2  14   2        1.15       -7.96     10.92 o 
   3  14   2        0.05       13.30     12.24 o 
   4  14   2        0.62      -11.23     11.89 o 
   5  14   2        5.53       -1.63      9.27 o 
   6  14   2        3.81        9.98      9.64 o 
   7  14   2        7.61       13.83     11.15 o 
  -6  15   2       12.64        4.61     18.15 o 
  -5  15   2        6.59        6.91     12.42 o 
  -4  15   2       14.69       20.78     14.81 o 
  -3  15   2        4.12       -0.11     15.89 o 
  -2  15   2       29.26       26.12     12.48 o 
  -1  15   2       12.40       16.31     20.68 o 
   0  15   2       67.48       71.94     12.85 o 
   1  15   2       40.48       55.19     12.00 o 
   2  15   2       26.70       17.22     12.18 o 
   3  15   2        2.88       -3.36     17.30 o 
   4  15   2        8.46        7.58     12.81 o 
  -1  16   2       15.05       13.76     16.03 o 
   0  16   2       17.78       16.75     12.67 o 
 -16   1   3       68.12      102.01     13.91 o 
 -15   1   3        5.63       18.42     11.70 o 
 -14   1   3        0.04       10.92     10.83 o 
 -13   1   3        9.80        3.36      9.41 o 
 -12   1   3      166.81      177.37      8.37 o 
 -11   1   3      449.02      440.70     11.91 o 
 -10   1   3      144.62      142.23      7.05 o 
  -9   1   3     1891.86     1852.17     23.88 o 
  -8   1   3       13.67       20.80      3.72 o 
  -7   1   3      310.01      319.08      6.29 o 
  -6   1   3     1138.04     1185.48     13.14 o 
  -5   1   3     2494.64     2472.96     28.66 o 
  -4   1   3      861.40      749.65      9.96 o 
  -3   1   3      292.43      252.30      7.98 o 
  -2   1   3      137.98      131.06      4.64 o 
  -1   1   3       38.90       37.77      2.89 o 
   0   1   3      997.19      856.67      9.76 o 
   1   1   3      839.73      776.82     10.63 o 
   2   1   3     2438.34     2470.75     41.28 o 
   3   1   3     1702.05     1838.55     44.38 o 
   4   1   3        1.30       -3.00      4.51 o 
   5   1   3       80.64       74.70      8.27 o 
   6   1   3      230.82      176.04     21.48 o 
   7   1   3     1086.23     1072.18     29.71 o 
   8   1   3      593.92      600.32     16.17 o 
   9   1   3      102.19      126.43     10.41 o 
  10   1   3        4.03      -13.11      9.26 o 
  11   1   3        2.51        6.63     10.04 o 
  12   1   3       26.67       24.58     11.57 o 
  13   1   3       67.91       76.90     13.43 o 
 -15   2   3      305.58      313.82     16.18 o 
 -14   2   3      777.88      706.49     19.26 o 
 -13   2   3      320.48      345.25     11.40 o 
 -12   2   3       37.04       47.57      7.14 o 
 -11   2   3      313.60      298.84      9.85 o 
 -10   2   3      145.28      142.56      7.06 o 
  -9   2   3      609.27      599.97     11.22 o 
  -8   2   3     1699.92     1628.37     20.64 o 
  -7   2   3     1550.31     1439.32     20.54 o 
  -6   2   3       22.41       37.05      3.93 o 
  -5   2   3       76.73       86.41      4.29 o 
  -4   2   3      460.98      468.76     12.83 o 
  -3   2   3       31.98       89.97     10.24 o 
  -2   2   3     8954.42     9765.99    108.56 o 
  -1   2   3     3158.55     3244.43     33.97 o 
   0   2   3      329.82      320.73      5.72 o 
   1   2   3        5.27       -5.57      3.71 o 
   2   2   3      349.42      378.35      7.12 o 
   3   2   3     1079.11      950.52     21.27 o 
   4   2   3     1367.87     1281.47     54.44 o 
   5   2   3      455.53      394.84     17.39 o 
   6   2   3      458.80      452.63     28.11 o 
   7   2   3      306.24      327.14     14.38 o 
   8   2   3       30.76       46.14      5.70 o 
   9   2   3       42.24       31.36     13.87 o 
  10   2   3      704.28      571.15     57.26 o 
  11   2   3      451.93      405.50     45.60 o 
  12   2   3      142.33      140.36     16.45 o 
  13   2   3       61.34       87.49     12.21 o 
 -15   3   3        1.43        2.26     17.39 o 
 -14   3   3        6.14       10.85      8.48 o 
 -13   3   3       53.40       53.50      8.10 o 
 -12   3   3      132.94      146.01     10.11 o 
 -11   3   3      230.64      228.95      9.78 o 
 -10   3   3      137.47      121.49      7.05 o 
  -9   3   3     1013.14      980.64     14.91 o 
  -8   3   3      127.58      134.24      9.93 o 
  -7   3   3      114.85      126.85      5.64 o 
  -6   3   3      962.63      998.78     13.78 o 
  -5   3   3     1764.58     1690.97     23.72 o 
  -4   3   3      520.15      449.78      8.10 o 
  -3   3   3       69.40       71.99      5.28 o 
  -2   3   3       52.95       62.50      3.96 o 
  -1   3   3        2.56       -0.43      3.25 o 
   0   3   3     1221.53     1143.44     14.27 o 
   1   3   3      884.17      824.73     11.32 o 
   2   3   3      732.10      771.92     11.06 o 
   3   3   3     1129.20     1202.68     16.00 o 
   4   3   3       26.56       31.06      4.12 o 
   5   3   3       45.76       52.40     10.62 o 
   6   3   3      195.22      184.63     13.30 o 
   7   3   3      899.75      831.34     13.82 o 
   8   3   3      291.22      297.90     14.57 o 
   9   3   3       37.07       52.99      8.52 o 
  10   3   3       30.76       42.24      9.07 o 
  11   3   3        4.52       -8.51      9.13 o 
  12   3   3       55.07       56.28     10.82 o 
  13   3   3       24.49       22.36     16.45 o 
 -15   4   3        0.99       10.95     15.32 o 
 -14   4   3        2.94       -7.25     10.40 o 
 -13   4   3        9.61        3.95      7.72 o 
 -12   4   3       67.01       61.59      8.16 o 
 -11   4   3       14.12       14.62      6.40 o 
 -10   4   3       21.66       12.75      6.10 o 
  -9   4   3       83.19       93.77      6.52 o 
  -8   4   3        5.75        8.95      5.21 o 
  -7   4   3      102.43       97.88      6.56 o 
  -6   4   3       68.20       63.88      4.75 o 
  -5   4   3        1.15        4.88      4.98 o 
  -4   4   3       11.40       11.76      3.71 o 
  -3   4   3       11.83        8.80      3.44 o 
  -2   4   3        3.76        9.48      3.58 o 
  -1   4   3        0.20       -2.84      3.22 o 
   0   4   3       21.42       22.11      2.98 o 
   1   4   3      107.53      100.50      4.08 o 
   2   4   3       84.07       93.20      4.26 o 
   3   4   3       38.65       40.18      5.04 o 
   4   4   3      153.47      151.43      6.09 o 
   5   4   3       11.40        7.80      3.82 o 
   6   4   3       74.38       74.66      5.88 o 
   7   4   3        0.03        0.06      5.44 o 
   8   4   3        2.01        5.97      6.02 o 
   9   4   3       41.09       35.89      8.79 o 
  10   4   3        0.74       -3.48      8.84 o 
  11   4   3       19.99       28.55     10.16 o 
  12   4   3       21.42       18.83     10.41 o 
  13   4   3        3.23       -6.68     11.39 o 
 -15   5   3       16.16       31.92     14.43 o 
 -14   5   3        0.93        1.31     10.52 o 
 -13   5   3        0.90        2.01      9.80 o 
 -12   5   3       98.96      101.96     10.80 o 
 -11   5   3      325.87      321.24     12.80 o 
 -10   5   3       75.50       65.51      6.79 o 
  -9   5   3     1269.12     1223.07     17.81 o 
  -8   5   3        0.36       11.80      5.37 o 
  -7   5   3      188.93      209.81     10.36 o 
  -6   5   3      546.43      563.81     12.05 o 
  -5   5   3     1079.68     1034.40     14.34 o 
  -4   5   3      750.93      684.11     20.89 o 
  -3   5   3      403.94      336.15      7.81 o 
  -2   5   3       35.99       37.25      4.19 o 
  -1   5   3       43.26       49.09      5.38 o 
   0   5   3      298.19      273.51      7.20 o 
   1   5   3      565.91      530.63     13.24 o 
   2   5   3     1818.50     1792.41     18.90 o 
   3   5   3      919.25      913.40     11.58 o 
   4   5   3       15.72       21.92      3.77 o 
   5   5   3       68.77       59.79      4.30 o 
   6   5   3       78.13       69.63      6.21 o 
   7   5   3      410.35      390.97     11.58 o 
   8   5   3      530.03      530.25     12.10 o 
   9   5   3      126.22      154.83      8.24 o 
  10   5   3       31.61       36.22      9.94 o 
  11   5   3        6.99       10.08     10.00 o 
  12   5   3        2.18       13.67     10.72 o 
  13   5   3       51.35       56.22     12.95 o 
 -14   6   3      318.81      317.08     15.91 o 
 -13   6   3      117.36      151.17     11.86 o 
 -12   6   3       14.43       11.71     18.10 o 
 -11   6   3       83.37       83.41     10.37 o 
 -10   6   3       97.28      107.30      7.65 o 
  -9   6   3      271.50      290.97      9.43 o 
  -8   6   3      562.74      569.54      9.64 o 
  -7   6   3      869.47      834.50     11.32 o 
  -6   6   3       70.05       61.46      4.63 o 
  -5   6   3        0.08       13.09      4.00 o 
  -4   6   3      377.42      398.68      7.47 o 
  -3   6   3       16.45       16.34      3.94 o 
  -2   6   3     2420.79     2569.62     53.23 o 
  -1   6   3      880.42      826.85     12.41 o 
   0   6   3      494.89      455.03      9.78 o 
   1   6   3        3.74       11.37      9.27 o 
   2   6   3      359.76      360.30     11.77 o 
   3   6   3      197.72      189.55      5.87 o 
   4   6   3      515.49      479.22     17.88 o 
   5   6   3      338.90      362.02      9.48 o 
   6   6   3      248.54      250.99     10.69 o 
   7   6   3      104.00      126.52      7.76 o 
   8   6   3        0.46        3.35      6.69 o 
   9   6   3        8.68        7.88      6.74 o 
  10   6   3      308.84      283.90     14.46 o 
  11   6   3      169.69      187.91     12.99 o 
  12   6   3       33.04       59.30     12.06 o 
 -14   7   3       13.95       37.78     12.01 o 
 -13   7   3       65.48       72.84     11.55 o 
 -12   7   3       50.15       59.03     11.30 o 
 -11   7   3       49.65       62.15     11.89 o 
 -10   7   3       43.46       26.44      9.37 o 
  -9   7   3      192.55      191.89     11.37 o 
  -8   7   3      176.53      183.81      9.19 o 
  -7   7   3        4.51        6.13      4.66 o 
  -6   7   3      304.59      329.40     10.73 o 
  -5   7   3      404.00      412.73      7.93 o 
  -4   7   3      173.77      168.81      7.49 o 
  -3   7   3       20.50       12.31      4.16 o 
  -2   7   3        0.58        6.01      4.12 o 
  -1   7   3        9.76        1.92      4.43 o 
   0   7   3      439.31      430.84     10.51 o 
   1   7   3      513.29      511.28     13.05 o 
   2   7   3       28.53       39.48      5.03 o 
   3   7   3      291.34      287.32      8.65 o 
   4   7   3        8.55        7.05      5.58 o 
   5   7   3        9.88       14.73      5.97 o 
   6   7   3       44.72       56.23      6.52 o 
   7   7   3      256.73      248.44     10.02 o 
   8   7   3       63.87       81.74     12.80 o 
   9   7   3        9.66       12.00      7.50 o 
  10   7   3       67.46       98.71     11.40 o 
  11   7   3       10.48       17.03     11.04 o 
  12   7   3       30.69       30.01     12.06 o 
 -13   8   3        8.18        5.59     11.84 o 
 -12   8   3       57.46       69.07     17.39 o 
 -11   8   3        7.34       23.04      9.85 o 
 -10   8   3       18.09       18.48      9.83 o 
  -9   8   3       62.10       49.94      9.30 o 
  -8   8   3        7.22        7.29      7.84 o 
  -7   8   3      121.14      122.56      5.91 o 
  -6   8   3       48.59       48.29      5.33 o 
  -5   8   3        0.37        5.02      4.63 o 
  -4   8   3        0.06        3.63      4.42 o 
  -3   8   3        5.05        1.00      4.48 o 
  -2   8   3        4.90        1.57      4.46 o 
  -1   8   3        0.29       -1.19      5.06 o 
   0   8   3       33.24       30.01      5.23 o 
   1   8   3       86.85      110.39     28.25 o 
   2   8   3       74.09       65.62     10.20 o 
   3   8   3       29.12       32.12      5.90 o 
   4   8   3      134.02      135.14      7.33 o 
   5   8   3       19.25       15.40      6.52 o 
   6   8   3       55.32       48.15      7.32 o 
   7   8   3        0.07       -2.53      6.91 o 
   8   8   3        5.36        6.40      7.68 o 
   9   8   3       45.01       28.87      8.00 o 
  10   8   3        2.20       -0.82     10.43 o 
  11   8   3       19.43       28.65     12.22 o 
 -13   9   3        1.16       12.37     11.30 o 
 -12   9   3       21.61       47.72     12.26 o 
 -11   9   3       95.15      101.66     15.51 o 
 -10   9   3       23.62       19.23     10.64 o 
  -9   9   3      316.60      301.23     14.11 o 
  -8   9   3        0.20        1.86      9.73 o 
  -7   9   3       14.59       21.45      6.92 o 
  -6   9   3      125.59      125.85      8.88 o 
  -5   9   3      181.00      162.48      8.89 o 
  -4   9   3      293.49      278.34      8.56 o 
  -3   9   3      173.45      190.36      6.66 o 
  -2   9   3        0.31       -2.33      4.86 o 
  -1   9   3        0.22        3.37      7.52 o 
   0   9   3       39.93       59.88      8.49 o 
   1   9   3      397.18      397.58     20.68 o 
   2   9   3      365.31      360.73     25.34 o 
   3   9   3      167.61      123.48     19.32 o 
   4   9   3       19.00        9.05      5.58 o 
   5   9   3       27.56       28.82      6.72 o 
   6   9   3        2.79       -0.83      6.95 o 
   7   9   3       49.48       45.95      8.10 o 
   8   9   3      204.62      224.58     10.87 o 
   9   9   3       54.91       92.21      9.39 o 
  10   9   3       12.97        5.25     11.60 o 
 -12  10   3        3.32        4.41     12.32 o 
 -11  10   3        1.78       15.80     17.35 o 
 -10  10   3       42.57       76.79     11.91 o 
  -9  10   3       57.53       78.28     27.64 o 
  -8  10   3       62.38       72.72     10.77 o 
  -7  10   3      263.47      246.44     11.06 o 
  -6  10   3       57.06       69.35      7.95 o 
  -5  10   3       34.49       62.00      7.67 o 
  -4  10   3      165.87      175.68     11.87 o 
  -3  10   3       12.20       18.80      5.38 o 
  -2  10   3      181.51      180.51      8.45 o 
  -1  10   3       34.43       22.44      8.38 o 
   0  10   3      363.88      358.35     14.12 o 
   1  10   3        2.74       16.73      8.51 o 
   2  10   3      235.32      237.67     12.70 o 
   3  10   3        2.51        4.68      8.97 o 
   4  10   3       84.96       84.77     10.65 o 
   5  10   3      117.66      133.62     14.34 o 
   6  10   3       69.94      103.67     11.83 o 
   7  10   3       19.31        8.91      8.28 o 
   8  10   3       17.00       20.17      8.64 o 
   9  10   3        0.38        3.58      9.08 o 
  10  10   3       68.86       61.89     12.97 o 
 -11  11   3        8.31        6.18     14.81 o 
 -10  11   3        1.25       14.31     13.77 o 
  -9  11   3       12.99       15.53     11.33 o 
  -8  11   3       64.37       74.80     21.25 o 
  -7  11   3        4.15       20.84      8.06 o 
  -6  11   3       56.66       70.88      8.66 o 
  -5  11   3       23.47       35.76      7.86 o 
  -4  11   3       23.72        8.77      8.85 o 
  -3  11   3       17.46       25.60      9.57 o 
  -2  11   3       11.66       16.46      6.89 o 
  -1  11   3        2.28       -1.49      8.40 o 
   0  11   3       42.34       43.95      9.21 o 
   1  11   3      174.81      184.16     12.07 o 
   2  11   3        3.69        7.54      9.53 o 
   3  11   3       26.24       23.07      9.71 o 
   4  11   3        0.72        0.23     10.81 o 
   5  11   3        0.08       -3.12     10.64 o 
   6  11   3        1.14       13.70     13.96 o 
   7  11   3       23.74       32.51     12.20 o 
   8  11   3        9.09        7.78     11.93 o 
   9  11   3        3.13       10.35     12.46 o 
 -10  12   3        2.74        2.52     14.85 o 
  -9  12   3        5.64       30.40     14.24 o 
  -8  12   3        4.20        9.47     11.40 o 
  -7  12   3       35.38       39.78     11.25 o 
  -6  12   3       13.29       17.87     11.56 o 
  -5  12   3        2.55       11.27     10.18 o 
  -4  12   3        1.95       -6.66     10.51 o 
  -3  12   3        0.14        1.00      9.99 o 
  -2  12   3        0.73        8.31      9.61 o 
  -1  12   3        0.39       -0.99     10.05 o 
   0  12   3       19.30       18.83      9.83 o 
   1  12   3       12.47        7.07     10.34 o 
   2  12   3       20.37       15.80     10.44 o 
   3  12   3        1.97        1.72     12.88 o 
   4  12   3       33.03       21.96     11.57 o 
   5  12   3        8.99        5.69     10.84 o 
   6  12   3       12.90       21.52     12.60 o 
   7  12   3        0.01       17.86     12.53 o 
   8  12   3        1.69       15.78     12.86 o 
  -8  13   3        2.45        9.44     12.40 o 
  -7  13   3        3.55       -6.58     16.08 o 
  -6  13   3       15.76       22.16     12.10 o 
  -5  13   3       16.87       31.14     11.83 o 
  -4  13   3       48.13       72.60     15.70 o 
  -3  13   3       30.18       45.17     11.50 o 
  -2  13   3        4.57        5.44     10.72 o 
  -1  13   3       10.40        9.61     10.39 o 
   0  13   3        1.25        9.47     11.07 o 
   1  13   3      179.33      164.41     12.97 o 
   2  13   3       13.54        3.61     11.96 o 
   3  13   3       10.95       -0.71     11.61 o 
   4  13   3        8.34       -7.24     11.36 o 
   5  13   3        5.35        7.02     12.64 o 
   6  13   3        3.46       -4.72     12.84 o 
  -6  14   3       15.71       26.86     16.59 o 
  -5  14   3       27.97       39.87     12.43 o 
  -4  14   3       31.00       53.02     17.35 o 
  -3  14   3        0.76        4.91     11.76 o 
  -2  14   3        2.65       16.59     11.52 o 
  -1  14   3        6.31       10.73     11.46 o 
   0  14   3      108.47      113.23     12.60 o 
   1  14   3        1.72        2.02     14.67 o 
   2  14   3       74.85       60.39     13.09 o 
   3  14   3       16.04       33.05     17.39 o 
   4  14   3        8.81       14.96     13.67 o 
  -2  15   3        5.65        6.66     20.97 o 
  -1  15   3        0.04       -9.25     16.03 o 
   0  15   3        0.06       35.90     24.35 o 
 -15   0   4       13.34       35.82     18.15 o 
 -14   0   4      141.25       95.05     17.96 o 
 -13   0   4      539.46      522.36     24.63 o 
 -12   0   4      398.67      368.74     20.12 o 
 -11   0   4      104.90       95.71     14.10 o 
 -10   0   4      384.32      345.33     18.71 o 
  -9   0   4      610.89      633.58     21.15 o 
  -8   0   4     1075.22     1039.46     27.08 o 
  -7   0   4      934.14      909.34     24.44 o 
  -6   0   4     1445.58     1433.68     32.34 o 
  -5   0   4       30.59        9.03      8.37 o 
  -4   0   4       57.02       53.78      8.56 o 
  -3   0   4        1.17       15.23      7.90 o 
  -2   0   4      141.17      149.68      9.68 o 
  -1   0   4     1869.38     1822.25     37.89 o 
   0   0   4      937.84      934.73     15.88 o 
   1   0   4     1878.36     1910.28     28.34 o 
   2   0   4      338.69      320.86      9.52 o 
   3   0   4       49.81       70.86      6.61 o 
   4   0   4       98.16       78.41      9.03 o 
   5   0   4      648.06      572.19     19.18 o 
   6   0   4      282.96      241.81     13.35 o 
   7   0   4      192.65      176.85     12.79 o 
   8   0   4       71.29       65.44      9.97 o 
   9   0   4        0.40       -1.13      9.12 o 
 -14   1   4        1.45        2.02     10.86 o 
 -13   1   4       11.80       15.76     10.24 o 
 -12   1   4       43.27       57.14      9.91 o 
 -11   1   4       56.25       63.28      9.50 o 
 -10   1   4       31.07       34.14      8.21 o 
  -9   1   4      457.46      459.03     13.39 o 
  -8   1   4      223.85      194.95     13.30 o 
  -7   1   4       12.64       13.26      6.78 o 
  -6   1   4        0.46        3.06      5.89 o 
  -5   1   4      163.81      153.84      8.12 o 
  -4   1   4      995.30     1027.52     28.86 o 
  -3   1   4      197.52      147.64     11.38 o 
  -2   1   4      314.23      341.05     10.07 o 
  -1   1   4       26.17       31.12      4.23 o 
   0   1   4      142.87      132.66      6.00 o 
   1   1   4      202.05      185.43      9.93 o 
   2   1   4      480.16      468.84      7.93 o 
   3   1   4      496.40      495.72      9.37 o 
   4   1   4       35.91       50.48      5.09 o 
   5   1   4      172.45      175.74      9.15 o 
   6   1   4       23.16       36.85      9.31 o 
   7   1   4        1.17        1.02      8.98 o 
   8   1   4      476.80      421.23     37.28 o 
   9   1   4       90.77      105.48     17.82 o 
  10   1   4       23.41       21.48      9.13 o 
  11   1   4       31.99       43.24     12.13 o 
  12   1   4        2.90        6.38     10.53 o 
 -14   2   4        0.52       17.09     19.27 o 
 -13   2   4        1.85        7.68     10.07 o 
 -12   2   4        2.76       -7.31      9.33 o 
 -11   2   4        0.10        0.55      8.87 o 
 -10   2   4        0.28      -11.31      8.14 o 
  -9   2   4        0.73       11.29     13.44 o 
  -8   2   4        0.00        2.36      7.90 o 
  -7   2   4       13.85       17.20      6.88 o 
  -6   2   4        0.27       -2.26      6.14 o 
  -5   2   4       21.81       28.06      6.18 o 
  -4   2   4       21.18       12.87      5.72 o 
  -3   2   4        6.71        3.94      4.15 o 
  -2   2   4       37.86       44.94      4.54 o 
  -1   2   4        6.18        2.17      4.11 o 
   0   2   4       25.73       28.55      4.41 o 
   1   2   4       27.76       23.47      4.53 o 
   2   2   4        5.19        4.75      5.12 o 
   3   2   4       57.83       55.87      4.77 o 
   4   2   4        4.93        1.42      6.91 o 
   5   2   4       20.64       20.42      5.72 o 
   6   2   4        0.03       -2.64      6.84 o 
   7   2   4        3.32        1.94      7.76 o 
   8   2   4       10.29        6.46      8.03 o 
   9   2   4        0.00        9.71      9.92 o 
  10   2   4        2.10       -2.88      9.21 o 
  11   2   4        0.02      -14.30      9.53 o 
  12   2   4        1.34        0.86     12.69 o 
 -14   3   4        7.99       16.71     11.36 o 
 -13   3   4       31.88       28.76     11.12 o 
 -12   3   4       16.02       53.58     16.78 o 
 -11   3   4       18.31       22.19      8.78 o 
 -10   3   4       22.64       15.01      8.47 o 
  -9   3   4      692.95      688.53     17.21 o 
  -8   3   4      275.54      236.59     23.69 o 
  -7   3   4        9.42       11.45      6.75 o 
  -6   3   4        0.11        6.57      6.33 o 
  -5   3   4      201.12      178.84      7.08 o 
  -4   3   4      545.59      582.59     10.43 o 
  -3   3   4      148.34      146.03      6.09 o 
  -2   3   4      581.19      564.73      9.93 o 
  -1   3   4        1.33       -3.28      4.00 o 
   0   3   4      184.65      189.55      6.87 o 
   1   3   4        4.15        4.43      4.50 o 
   2   3   4      592.08      568.02     13.91 o 
   3   3   4      840.56      827.53     16.27 o 
   4   3   4       36.96       52.60      5.44 o 
   5   3   4      144.59      169.32      7.54 o 
   6   3   4        3.35        7.79      5.85 o 
   7   3   4        0.71       -2.53      8.11 o 
   8   3   4      362.13      313.67     12.13 o 
   9   3   4       90.84       83.34     10.15 o 
  10   3   4       21.33       28.97     15.23 o 
  11   3   4       18.16       33.78     10.79 o 
 -14   4   4      106.59      102.95     18.52 o 
 -13   4   4      324.72      338.94     16.74 o 
 -12   4   4      218.82      242.78     12.98 o 
 -11   4   4      123.48      126.09     10.98 o 
 -10   4   4      256.79      216.88     10.97 o 
  -9   4   4      319.61      305.88     12.42 o 
  -8   4   4      653.26      650.38     15.08 o 
  -7   4   4      572.16      574.07     17.88 o 
  -6   4   4     1041.88     1060.21     20.29 o 
  -5   4   4       35.29       31.41      5.10 o 
  -4   4   4       24.36       19.14      4.80 o 
  -3   4   4        4.09        1.60      4.61 o 
  -2   4   4       93.80       97.08      5.47 o 
  -1   4   4     1047.94     1068.77     15.11 o 
   0   4   4      604.88      583.37     11.77 o 
   1   4   4     1276.17     1342.01     28.53 o 
   2   4   4      271.30      267.85     21.30 o 
   3   4   4       51.88       62.35      6.53 o 
   4   4   4       83.03       77.46      7.27 o 
   5   4   4      380.52      341.45     18.66 o 
   6   4   4      168.42      179.25      8.56 o 
   7   4   4      153.59      172.47      8.35 o 
   8   4   4       44.44       66.36      7.57 o 
   9   4   4        0.98       18.89      9.64 o 
  10   4   4        7.48       -5.12      9.68 o 
  11   4   4       23.18       10.48     10.89 o 
 -14   5   4        0.43      -13.35     16.74 o 
 -13   5   4        1.06       16.45     16.92 o 
 -12   5   4       40.47       45.37     10.84 o 
 -11   5   4       50.55       59.46     10.05 o 
 -10   5   4       39.97       50.63      8.94 o 
  -9   5   4       77.14       88.55      7.56 o 
  -8   5   4       40.29       39.71      6.11 o 
  -7   5   4       15.06       17.59      5.63 o 
  -6   5   4        3.74        8.63      5.44 o 
  -5   5   4       52.07       69.89      7.95 o 
  -4   5   4      561.27      627.01     15.69 o 
  -3   5   4      127.31      128.07      6.26 o 
  -2   5   4       54.27       61.18      6.08 o 
  -1   5   4       79.54       84.27      5.73 o 
   0   5   4       18.01       19.42      5.05 o 
   1   5   4      408.31      408.74     11.12 o 
   2   5   4      123.42      152.99      8.11 o 
   3   5   4       93.88      119.15      7.36 o 
   4   5   4       27.03       37.27      7.22 o 
   5   5   4       43.62       68.70     10.95 o 
   6   5   4       23.07       27.53      8.10 o 
   7   5   4        5.63       10.55      6.65 o 
   8   5   4      222.24      215.86     10.05 o 
   9   5   4       32.05       62.63     10.81 o 
  10   5   4       34.20       32.34     11.20 o 
  11   5   4       14.40        4.17     11.51 o 
 -13   6   4        7.32      -20.21     17.02 o 
 -12   6   4        8.37       12.79     14.29 o 
 -11   6   4        0.39       -9.03     13.63 o 
 -10   6   4        2.15       11.62      7.30 o 
  -9   6   4        3.83       -0.88      6.40 o 
  -8   6   4        0.15       -3.23      5.33 o 
  -7   6   4       40.46       45.39      6.54 o 
  -6   6   4        2.26        0.00      5.64 o 
  -5   6   4       86.29      107.57      6.50 o 
  -4   6   4       69.78       79.77      5.95 o 
  -3   6   4       17.80       15.77      5.48 o 
  -2   6   4      117.81      144.53      6.67 o 
  -1   6   4       26.59       24.84      5.47 o 
   0   6   4       83.05       84.39      6.03 o 
   1   6   4       86.92       89.54      6.53 o 
   2   6   4       15.07       16.40      5.53 o 
   3   6   4      186.45      182.38     17.91 o 
   4   6   4       19.22       12.92      7.79 o 
   5   6   4       60.85       55.88     13.63 o 
   6   6   4        0.04        0.29      8.24 o 
   7   6   4        9.23       12.69      8.82 o 
   8   6   4       38.07       15.90     16.59 o 
   9   6   4        0.10      -12.79     14.20 o 
  10   6   4        8.57       -9.12     15.70 o 
 -13   7   4       10.62       13.16     18.33 o 
 -12   7   4        1.72        7.33     17.21 o 
 -11   7   4        0.58       -0.43      9.67 o 
 -10   7   4       24.25       22.54      9.57 o 
  -9   7   4      355.73      347.70     18.62 o 
  -8   7   4       73.44       73.25      6.38 o 
  -7   7   4        7.38        3.55      7.36 o 
  -6   7   4        2.16       -0.21      5.15 o 
  -5   7   4      109.74      112.72      6.11 o 
  -4   7   4      110.95      121.06      6.06 o 
  -3   7   4       38.75       46.23      5.49 o 
  -2   7   4      340.74      344.95      8.41 o 
  -1   7   4        0.69       -6.00      4.76 o 
   0   7   4       78.80       78.21      6.38 o 
   1   7   4       20.79       18.19      5.65 o 
   2   7   4      270.09      249.23     12.24 o 
   3   7   4      537.63      516.25     28.39 o 
   4   7   4       21.75       18.51      8.98 o 
   5   7   4       22.69       36.62      8.82 o 
   6   7   4        0.01       -7.64      8.57 o 
   7   7   4        0.33        1.16      9.16 o 
   8   7   4      100.70      108.15     15.42 o 
   9   7   4       34.64       51.21     11.23 o 
  10   7   4       28.02       70.14     17.11 o 
 -12   8   4       30.86       22.39     11.60 o 
 -11   8   4      112.61      108.30     16.64 o 
 -10   8   4       84.68      107.33     11.24 o 
  -9   8   4       43.95       39.82      9.87 o 
  -8   8   4      150.78      159.90     17.24 o 
  -7   8   4      124.12      133.36      8.09 o 
  -6   8   4      437.77      427.17     10.44 o 
  -5   8   4       21.60       17.14      5.42 o 
  -4   8   4        0.45       -2.67      5.10 o 
  -3   8   4       16.59       22.20      5.86 o 
  -2   8   4       24.92       35.36      5.56 o 
  -1   8   4      198.59      227.44      7.78 o 
   0   8   4      160.73      175.23     10.70 o 
   1   8   4      412.12      410.43     25.71 o 
   2   8   4      131.84      130.35     10.37 o 
   3   8   4       47.46       54.07      9.16 o 
   4   8   4       51.38       55.91      9.93 o 
   5   8   4       76.57       90.08     10.37 o 
   6   8   4       38.93       53.13     10.26 o 
   7   8   4       65.87       64.43     11.24 o 
   8   8   4        8.37       12.13     13.96 o 
   9   8   4        3.58        8.62     10.72 o 
 -11   9   4       17.40       26.34     11.52 o 
 -10   9   4       20.37       37.59     11.69 o 
  -9   9   4        0.81       -3.62     10.26 o 
  -8   9   4        0.33       -3.35      9.01 o 
  -7   9   4       11.90        1.98      7.39 o 
  -6   9   4        8.12       16.49      6.08 o 
  -5   9   4       10.19        6.81      5.65 o 
  -4   9   4       89.82       99.98      6.57 o 
  -3   9   4       45.82       49.60      6.01 o 
  -2   9   4        3.59        2.87      9.58 o 
  -1   9   4       39.16       33.68      7.03 o 
   0   9   4        0.58       -5.12      7.76 o 
   1   9   4      188.54      192.30     11.42 o 
   2   9   4        9.02       26.92      9.24 o 
   3   9   4        5.55       26.45      9.64 o 
   4   9   4        8.82       22.52     11.14 o 
   5   9   4        1.04       -5.75     10.07 o 
   6   9   4        5.24       -8.97     13.26 o 
   7   9   4        4.81       14.94     11.03 o 
   8   9   4       32.70       35.51     11.55 o 
 -10  10   4        2.00       12.24     11.59 o 
  -9  10   4        2.68        5.53     11.27 o 
  -8  10   4        0.78        5.69     10.57 o 
  -7  10   4        9.79        7.76      8.23 o 
  -6  10   4        4.11       -6.18      8.67 o 
  -5  10   4       36.80       35.18      7.63 o 
  -4  10   4       25.27       28.76      7.06 o 
  -3  10   4        4.00        5.04      6.97 o 
  -2  10   4       35.14       39.46      7.71 o 
  -1  10   4       11.83       13.07      7.35 o 
   0  10   4       20.57       19.34      9.52 o 
   1  10   4       27.06       19.32     10.13 o 
   2  10   4        2.27       17.59      9.87 o 
   3  10   4       58.24       60.78     10.74 o 
   4  10   4       11.53        9.25     10.52 o 
   5  10   4       15.62       11.29     10.63 o 
   6  10   4        0.03       -8.70     11.23 o 
   7  10   4        2.30       -2.15     11.41 o 
  -9  11   4       68.79       58.72     11.82 o 
  -8  11   4        1.01        9.85     11.13 o 
  -7  11   4        6.06        3.73      9.28 o 
  -6  11   4        6.67        2.76      8.37 o 
  -5  11   4       36.05       42.69     11.00 o 
  -4  11   4        9.58       -0.80     10.04 o 
  -3  11   4        2.73       10.23      7.68 o 
  -2  11   4       73.37       76.75      8.62 o 
  -1  11   4        1.22       -9.87      7.93 o 
   0  11   4       14.55        0.61     10.05 o 
   1  11   4        7.54        1.79     11.24 o 
   2  11   4       44.44       30.72     11.80 o 
   3  11   4      149.30      124.34     12.80 o 
   4  11   4        4.07        8.11     11.51 o 
   5  11   4        0.44        7.49     11.17 o 
   6  11   4        0.24      -19.46     12.97 o 
  -7  12   4        6.43       12.88     15.32 o 
  -6  12   4      116.61      108.35     12.26 o 
  -5  12   4        3.49        4.90     10.83 o 
  -4  12   4        8.37       15.69     11.66 o 
  -3  12   4        4.26       14.64     11.22 o 
  -2  12   4        2.64        9.41     11.38 o 
  -1  12   4       15.48       31.58     14.09 o 
   0  12   4       12.54        3.01     11.00 o 
   1  12   4       75.32       75.95     12.43 o 
   2  12   4       35.22       36.45     12.02 o 
   3  12   4       23.10       26.07     12.67 o 
   4  12   4       23.32       47.28     12.58 o 
   5  12   4        3.49        8.95     12.92 o 
  -5  13   4        1.82        2.44     16.08 o 
  -4  13   4        2.06       -7.65     12.37 o 
  -3  13   4        9.64        7.67     11.69 o 
  -2  13   4        0.38      -12.31     11.79 o 
  -1  13   4        1.22       -9.17     11.91 o 
   0  13   4        0.65       -7.92     14.01 o 
   1  13   4       15.00       16.09     12.51 o 
   2  13   4        1.74        3.40     12.42 o 
 -13   1   5       21.56       14.61     11.09 o 
 -12   1   5        0.22      -10.51     10.17 o 
 -11   1   5       28.47       29.84      9.76 o 
 -10   1   5       30.72       26.86      9.78 o 
  -9   1   5       92.29      101.05     22.09 o 
  -8   1   5      201.28      194.05     10.80 o 
  -7   1   5        6.01        5.07      7.70 o 
  -6   1   5       93.09       80.67      8.68 o 
  -5   1   5       33.90       32.82      7.71 o 
  -4   1   5        0.38       -0.28      6.58 o 
  -3   1   5      147.85      142.11      8.81 o 
  -2   1   5       39.95       48.72      7.18 o 
  -1   1   5       38.60       45.98      7.17 o 
   0   1   5        7.74       -2.13      6.91 o 
   1   1   5      903.49      864.01     17.28 o 
   2   1   5      421.45      420.95     15.09 o 
   3   1   5       65.21       39.17      9.07 o 
   4   1   5       71.12       64.69      9.36 o 
   5   1   5       23.77       35.82     12.60 o 
   6   1   5       26.47       51.62     13.44 o 
   7   1   5       20.30       49.27     14.95 o 
   8   1   5        0.04        1.97     11.85 o 
   9   1   5       44.15       13.91     11.94 o 
 -13   2   5       12.17       -2.73     15.70 o 
 -12   2   5      222.84      200.94     13.01 o 
 -11   2   5       86.99       91.41     10.59 o 
 -10   2   5        1.92        5.39      9.28 o 
  -9   2   5       59.13       59.87     10.11 o 
  -8   2   5       85.90       93.98     13.73 o 
  -7   2   5       62.80       82.50     17.91 o 
  -6   2   5      109.60      153.73      9.80 o 
  -5   2   5     1030.24     1009.70     25.10 o 
  -4   2   5       63.63       62.94      7.97 o 
  -3   2   5      163.22      160.70     10.77 o 
  -2   2   5       22.88       23.57      7.24 o 
  -1   2   5       19.98        9.93     12.36 o 
   0   2   5       70.39       68.17      7.61 o 
   1   2   5     1033.24     1094.82     55.85 o 
   2   2   5       21.86       46.00      8.13 o 
   3   2   5        3.89       -0.14      7.85 o 
   4   2   5       63.84       75.21     12.50 o 
   5   2   5        2.43        8.65     11.94 o 
   6   2   5       72.65       79.70      9.77 o 
   7   2   5       47.68       62.67      9.17 o 
   8   2   5      203.27      169.61     14.95 o 
   9   2   5        4.05       10.25     12.97 o 
 -12   3   5        0.31      -15.12     10.08 o 
 -11   3   5        8.69       -2.44      9.24 o 
 -10   3   5      114.96      102.05     10.87 o 
  -9   3   5       28.60       49.22     10.01 o 
  -8   3   5       67.50       81.77      9.37 o 
  -7   3   5       10.89        1.36      7.78 o 
  -6   3   5       31.24       23.69      7.65 o 
  -5   3   5       16.60       19.20      7.28 o 
  -4   3   5        1.65        0.27      9.54 o 
  -3   3   5      154.37      151.74      9.12 o 
  -2   3   5       26.99       33.41     12.93 o 
  -1   3   5       62.36       61.17      7.85 o 
   0   3   5        8.01        6.02      7.29 o 
   1   3   5      487.42      515.22     20.68 o 
   2   3   5      389.61      353.62     12.38 o 
   3   3   5       63.23       63.02     14.67 o 
   4   3   5       57.69       63.80      8.34 o 
   5   3   5        1.01        3.76      8.17 o 
   6   3   5        8.52       13.49      8.84 o 
   7   3   5       21.73       30.46     13.35 o 
   8   3   5        3.78       16.55     13.35 o 
   9   3   5       34.75       37.61     13.44 o 
 -12   4   5       14.09       10.23     11.10 o 
 -11   4   5       18.10       22.84     10.19 o 
 -10   4   5        0.37       13.73      9.78 o 
  -9   4   5       40.18       52.53      9.58 o 
  -8   4   5       13.05       21.16      8.97 o 
  -7   4   5        0.13        3.78      8.51 o 
  -6   4   5       62.43       64.64      8.80 o 
  -5   4   5        0.43       -2.86      7.48 o 
  -4   4   5       30.59       26.44      7.90 o 
  -3   4   5       30.71       35.88      7.80 o 
  -2   4   5        4.85       -1.10      7.01 o 
  -1   4   5       11.77       -1.32      7.19 o 
   0   4   5        0.05       -6.11      7.18 o 
   1   4   5        7.94       12.03      7.40 o 
   2   4   5        4.98        1.32     10.59 o 
   3   4   5        1.52        0.37      6.79 o 
   4   4   5        0.92       10.23      7.75 o 
   5   4   5        2.81       -5.83     11.38 o 
   6   4   5        3.66        2.73     12.13 o 
   7   4   5        3.49        1.08      9.47 o 
   8   4   5        2.37      -11.41      9.67 o 
   9   4   5        1.10      -12.03     14.10 o 
 -12   5   5        0.35        5.72     11.19 o 
 -11   5   5       27.38       11.61     10.31 o 
 -10   5   5        1.58        1.24     11.28 o 
  -9   5   5       65.93       54.58      9.86 o 
  -8   5   5      168.36      160.82     10.70 o 
  -7   5   5        1.97        0.06      8.54 o 
  -6   5   5      110.29      103.32      9.41 o 
  -5   5   5       26.65       24.14      8.41 o 
  -4   5   5        6.29        7.54      7.81 o 
  -3   5   5       37.06       45.10      7.84 o 
  -2   5   5       19.34       15.21      7.42 o 
  -1   5   5       40.55       46.87      8.13 o 
   0   5   5        0.68        7.19      7.29 o 
   1   5   5      540.58      495.83     16.56 o 
   2   5   5      149.70      155.71      8.38 o 
   3   5   5       19.02       10.31     14.95 o 
   4   5   5       61.53       39.86     12.50 o 
   5   5   5       28.62       29.32      9.39 o 
   6   5   5       26.54       36.14     12.93 o 
   7   5   5        9.71       25.00      9.71 o 
   8   5   5        2.40       -0.76     10.20 o 
 -11   6   5       60.57       51.83     11.02 o 
 -10   6   5        1.07        7.65     10.03 o 
  -9   6   5       32.78       18.43      9.58 o 
  -8   6   5       38.27       20.78      9.82 o 
  -7   6   5       47.17       74.50      9.70 o 
  -6   6   5       53.75       66.76      9.46 o 
  -5   6   5      491.64      501.68     14.89 o 
  -4   6   5       11.50       10.89      7.88 o 
  -3   6   5       41.86       30.89      9.21 o 
  -2   6   5        0.51       -4.55     12.74 o 
  -1   6   5        7.26        1.49      6.21 o 
   0   6   5       61.09       62.70      6.99 o 
   1   6   5      345.32      408.22     11.29 o 
   2   6   5        5.47       19.06      8.97 o 
   3   6   5       13.26       19.70      8.74 o 
   4   6   5       10.76       12.38      9.07 o 
   5   6   5        2.91       -9.03     14.24 o 
   6   6   5       18.87       12.31      9.57 o 
   7   6   5       20.20       33.13     10.40 o 
   8   6   5       70.80       66.09     16.50 o 
 -10   7   5      103.00       87.72     11.20 o 
  -9   7   5        0.45       -0.25      9.77 o 
  -8   7   5        5.22       18.63      8.13 o 
  -7   7   5       10.62       11.43      7.81 o 
  -6   7   5        3.58        1.20      7.07 o 
  -5   7   5        4.15        2.45      7.24 o 
  -4   7   5        0.27        5.93      6.89 o 
  -3   7   5       57.26       81.96      7.64 o 
  -2   7   5        4.90        6.82      5.80 o 
  -1   7   5       70.03       75.02      6.75 o 
   0   7   5        0.24        5.50      7.23 o 
   1   7   5       79.01       93.93      8.30 o 
   2   7   5      123.66      107.73     10.35 o 
   3   7   5       15.87       27.95      9.73 o 
   4   7   5       28.56       29.47     10.12 o 
   5   7   5        4.83       14.12      9.52 o 
   6   7   5        0.74       -2.65     10.27 o 
   7   7   5       10.57       17.48     10.91 o 
 -10   8   5        0.07        5.36     16.17 o 
  -9   8   5       44.31       53.68     15.79 o 
  -8   8   5        6.65       -4.66      8.16 o 
  -7   8   5        0.41        2.38      8.18 o 
  -6   8   5       55.34       48.14      8.27 o 
  -5   8   5        2.24        7.68      7.54 o 
  -4   8   5       29.73       31.95     11.39 o 
  -3   8   5       18.08       13.04      6.44 o 
  -2   8   5        8.57       -4.54      6.22 o 
  -1   8   5        7.42        5.52      7.35 o 
   0   8   5        1.12        7.30      7.48 o 
   1   8   5        7.96        3.98      8.02 o 
   2   8   5        0.35       -1.36      9.77 o 
   3   8   5        0.21       -3.91      9.53 o 
   4   8   5        0.09        2.68     12.88 o 
   5   8   5        4.12       -3.92     10.11 o 
   6   8   5        4.83       -1.25     14.01 o 
  -8   9   5       48.18       37.80     15.79 o 
  -7   9   5        0.46        1.99      8.16 o 
  -6   9   5       50.23       60.67      8.71 o 
  -5   9   5        6.31       12.17      6.65 o 
  -4   9   5        7.56        9.97      6.79 o 
  -3   9   5        1.64        2.48      7.96 o 
  -2   9   5        2.74       -0.47      8.31 o 
  -1   9   5       42.34       50.56      8.55 o 
   0   9   5        4.81        1.18      8.31 o 
   1   9   5      104.38       94.85     10.75 o 
   2   9   5       11.45       14.37     10.65 o 
   3   9   5        1.39        7.94     11.04 o 
   4   9   5       36.11       22.80     11.00 o 
   5   9   5        3.11       -9.80     10.93 o 
  -7  10   5       25.82       32.21     10.90 o 
  -6  10   5       11.26        6.03      8.42 o 
  -5  10   5      108.65      112.82     17.13 o 
  -4  10   5        0.85       -4.69      8.19 o 
  -3  10   5        1.45       11.75      8.45 o 
  -2  10   5        6.13       10.47      8.51 o 
  -1  10   5        0.59       14.33      8.66 o 
   0  10   5       36.74       51.28      9.16 o 
   1  10   5       32.57       37.33      9.47 o 
   2  10   5        0.31        7.60     11.69 o 
   3  10   5       39.86       45.88     12.21 o 
  -5  11   5        0.11       -1.60     11.37 o 
  -4  11   5        0.75        8.61     11.22 o 
  -3  11   5       10.57        6.72      9.01 o 
  -2  11   5        0.11       -2.36      8.75 o 
  -1  11   5       33.56       33.62      9.71 o 
   0  11   5        7.29        5.88      9.01 o 
   1  11   5        3.28        1.85      9.38 o 
 -10   0   6        3.03       15.23     14.10 o 
  -9   0   6       52.21       66.85     15.61 o 
  -8   0   6        2.44       11.56     14.20 o 
  -7   0   6       33.02       33.19     14.01 o 
  -6   0   6      130.03      131.44     15.32 o 
  -5   0   6      165.27      170.27     15.32 o 
  -4   0   6       87.43      106.90     13.91 o 
  -3   0   6       94.53       85.46     14.01 o 
  -2   0   6       40.15       36.57     12.60 o 
  -1   0   6       44.41       56.50     13.26 o 
   0   0   6       28.28        2.82     11.94 o 
   1   0   6       10.02       15.14     12.79 o 
   2   0   6      226.87      234.20     17.39 o 
   3   0   6        3.31        7.90     13.44 o 
   4   0   6       20.52       22.66     15.98 o 
   5   0   6        1.19       15.51     15.23 o 
   6   0   6       21.97       50.30     17.96 o 
 -10   1   6        9.81        4.96     10.16 o 
  -9   1   6       34.16       31.63     10.60 o 
  -8   1   6       15.32       26.37     10.14 o 
  -7   1   6       57.36       74.66     10.03 o 
  -6   1   6        1.90        7.69      9.23 o 
  -5   1   6       42.39       36.93      9.54 o 
  -4   1   6       39.38       21.61      8.97 o 
  -3   1   6        4.48        2.87      8.38 o 
  -2   1   6       57.61       58.96      9.44 o 
  -1   1   6        1.12       -7.38      8.74 o 
   0   1   6        8.08        5.93      8.91 o 
   1   1   6      133.15      120.91     21.25 o 
   2   1   6       35.71       48.08     10.23 o 
   3   1   6       15.89        1.95      9.86 o 
   4   1   6        2.57        0.99     10.67 o 
   5   1   6       46.17       62.57     12.06 o 
   6   1   6        0.41       -1.52     11.99 o 
 -10   2   6        2.04       -5.55     10.44 o 
  -9   2   6        1.03        2.78     10.07 o 
  -8   2   6        0.48        9.51     10.13 o 
  -7   2   6        0.09       -1.35      9.67 o 
  -6   2   6        2.15       15.51      9.25 o 
  -5   2   6        0.23       -0.79     11.71 o 
  -4   2   6        0.59        2.20      8.94 o 
  -3   2   6        1.35       -7.45      9.12 o 
  -2   2   6        0.05      -10.11      8.69 o 
  -1   2   6        0.87       -8.73      8.85 o 
   0   2   6        2.00       -1.56      8.68 o 
   1   2   6        7.33       10.61      8.93 o 
   2   2   6        0.25        1.08      9.13 o 
   3   2   6        6.28        8.65     10.10 o 
   4   2   6        6.84        8.21     10.88 o 
   5   2   6        0.11       -1.13     13.07 o 
  -9   3   6       27.13       39.84     10.76 o 
  -8   3   6       14.99       11.11      9.90 o 
  -7   3   6       50.01       57.75     10.24 o 
  -6   3   6        2.12       14.47      9.63 o 
  -5   3   6       41.60       38.01      9.81 o 
  -4   3   6       24.19       11.62     10.25 o 
  -3   3   6        1.02        9.69      9.13 o 
  -2   3   6       39.39       48.21      9.53 o 
  -1   3   6       19.12       18.12      8.98 o 
   0   3   6        1.15        9.11      9.03 o 
   1   3   6      190.17      181.74     11.61 o 
   2   3   6        1.23       -3.47      9.89 o 
   3   3   6        8.79        3.69     10.28 o 
   4   3   6        1.59       -4.16     11.24 o 
   5   3   6       57.47       51.05     20.40 o 
  -9   4   6       29.96       30.97     10.84 o 
  -8   4   6        1.58        4.61     10.13 o 
  -7   4   6       15.34        8.33      9.74 o 
  -6   4   6       59.68       48.99     10.32 o 
  -5   4   6      119.78      137.28     19.37 o 
  -4   4   6       49.21       50.99      9.36 o 
  -3   4   6       46.58       54.53      9.96 o 
  -2   4   6       24.77       37.34      9.61 o 
  -1   4   6       41.77       50.58      9.81 o 
   0   4   6       31.70       21.26      9.26 o 
   1   4   6        2.25        4.71      9.35 o 
   2   4   6      123.24      152.53     11.56 o 
   3   4   6        0.54       12.91     10.63 o 
   4   4   6       20.71        7.15     18.90 o 
   5   4   6        1.38      -15.61     21.15 o 
  -8   5   6        2.26       -2.15     10.40 o 
  -7   5   6       40.29       86.53     11.09 o 
  -6   5   6        0.37      -12.41      9.28 o 
  -5   5   6       29.82       14.20      9.70 o 
  -4   5   6       22.66       24.67      9.68 o 
  -3   5   6        3.55        3.20      9.53 o 
  -2   5   6       26.35       31.12      9.66 o 
  -1   5   6       18.49       30.87      9.39 o 
   0   5   6       15.88       24.03      9.67 o 
   1   5   6       20.85       28.32     14.67 o 
   2   5   6       51.13       59.23     17.02 o 
   3   5   6       14.22        1.79     18.43 o 
   4   5   6       11.65        2.54     18.52 o 
  -7   6   6        0.84        4.39     10.39 o 
  -6   6   6        7.09        6.80     10.17 o 
  -5   6   6        0.13       -0.82      9.74 o 
  -4   6   6        1.95      -14.01      9.34 o 
  -3   6   6        3.42       -7.01      9.43 o 
  -2   6   6        0.09       -0.56      9.60 o 
  -1   6   6        3.75        9.67      9.91 o 
   0   6   6        6.67       22.09      9.98 o 
   1   6   6       28.10       14.57     17.11 o 
   2   6   6        1.59       11.85     17.49 o 
   3   6   6       22.48       29.60     15.14 o 
  -6   7   6        0.26        5.26     10.24 o 
  -5   7   6       20.69       20.63     10.00 o 
  -4   7   6        4.05        7.89      9.49 o 
  -3   7   6        0.05        5.18      9.86 o 
  -2   7   6        7.93       -2.92      8.41 o 
  -1   7   6        9.04        2.21     10.99 o 
   0   7   6        8.44       14.01     11.99 o 
   1   7   6       87.30       75.12     14.81 o 
   2   7   6        4.60       -1.05     11.27 o 
  -4   8   6        8.56       15.56      8.73 o 
  -3   8   6        3.40       -1.11     10.87 o 
  -2   8   6        5.03      -10.71     10.83 o 
  -1   8   6       31.48       13.01     11.95 o 
                                                 
